# Supplementary material for: RNA binding protein YWHAZ mediates specific mRNA translation and regulates cell proliferation and apoptosis in diabetic foot ulcer
Source: Front Med (Lausanne). 2026 May 7;13:1751279. doi: 10.3389/fmed.2026.1751279 (PMC13189950; doi:10.3389/fmed.2026.1751279)
Supplement: Supplementary file 1 [file Table_1.XLSX]

## Sheet: Sheet1
Number	Duration of diabetes (years)	age	Gender	Location of the ulcer	Ulcer characteristics
BB1	-	67	male	The toe of the right foot	Full-thickness skin
BB2	-	21	male	Left leg	Full-thickness skin
BB3	-	57	female	Dorsum of left foot	Partial-thickness skin (not extending into the dermis)
BB4	-	67	female	Plantar surface of the left foot	Full-thickness skin
BB5	-	61	female	Chest	Full-thickness skin
BB6	-	48	male	Neck	Partial-thickness skin (not extending into the dermis)
BB7	-	75	female	The toe of the left foot	Full-thickness skin
BB8	-	57	male	Heel of the left foot	Full-thickness skin
BB9	-	69	female	Chest	Full-thickness skin
BB10	-	35	male	Dorsum of the left foot	Full-thickness skin
BB11	-	20	male	Dorsum of the right foot	Partial-thickness skin (not extending into the dermis)
BB12	-	55	female	Sole of the right foot	Full-thickness skin
BB13	-	62	male	Dorsum of the right foot	Full-thickness skin
BB14	-	54	female	Abdomen	Partial-thickness skin (not extending into the dermis)
BB15	-	18	male	Chest	Partial-thickness skin (not extending into the dermis)
BB16	-	62	male	Fingers of the right hand	Full-thickness skin
AA1	22	78	male	Medial malleolus of the left foot	Wagner Grade IV ulcer with full-thickness skin involvement but without bone exposure
AA2	13	53	male	Toes of the right foot	Wagner Grade IV ulcer with full-thickness skin involvement but without bone exposure
AA3	21	69	male	Toes of the left foot	Wagner Grade IV ulcer with full-thickness skin involvement but without bone exposure
AA4	18	66	male	Dorsum of the left foot	Wagner Grade IV ulcer with full-thickness skin involvement but without bone exposure
AA5	7	61	male	Toes of the right foot	Wagner Grade IV ulcer with full-thickness skin loss and bone exposure
AA6	12	55	male	Toes of the right foot	Wagner Grade IV ulcer with full-thickness skin involvement but without bone exposure
AA7	17	56	female	Toes of the left foot	Wagner Grade IV ulcer with full-thickness skin involvement but without bone exposure
AA8	30	47	male	Sole of the left foot	Wagner Grade IV ulcer with full-thickness skin loss and bone exposure
AA9	1	74	female	Toes of the left foot	Wagner Grade IV ulcer with full-thickness skin involvement but without bone exposure
AA10	12	56	male	Lateral malleolus of the left foot	Wagner Grade IV ulcer with full-thickness skin loss and bone exposure
AA20	14	73	male	Toes of the right foot	Wagner Grade IV ulcer with full-thickness skin involvement but without bone exposure
AA12	17	55	male	Toes of the left foot	Wagner Grade IV ulcer with full-thickness skin loss and bone exposure
AA13	26	60	male	Sole of the right foot	Wagner Grade IV ulcer with full-thickness skin loss and bone exposure
AA14	2	60	female	Sole of the right foot	Wagner Grade IV ulcer with full-thickness skin involvement but without bone exposure
AA15	23	63	male	Toes of the left foot	Wagner Grade IV ulcer with full-thickness skin involvement but without bone exposure
AA16	12	57	male	Sole of the right foot	Wagner Grade IV ulcer with full-thickness skin involvement but without bone exposure
AA17	20	69	male	Toes of the left foot	Wagner Grade IV ulcer with full-thickness skin involvement but without bone exposure
