# Supplementary material for: RNA binding protein YWHAZ mediates specific mRNA translation and regulates cell proliferation and apoptosis in diabetic foot ulcer
Source: Front Med (Lausanne). 2026 May 7;13:1751279. doi: 10.3389/fmed.2026.1751279 (PMC13189950; doi:10.3389/fmed.2026.1751279)
Supplement: Supplementary file 2 [file Table_2.XLS]

Sample	Raw	Clean	Clean Per	Raw base	Clean base	Base Per	Unique tag	Q20	Q30	GC	DUP
si_NC_1	166321272	163142307	98.09%	25.115G	23.630G	94.09%	31449043(38.05%)	99.52	97.0	49%	67.46%
si_NC_2	155116746	151820901	97.88%	23.423G	21.989G	93.88%	30081837(39.05%)	99.49	96.9	49%	66.31%
si_NC_3	181806116	178121382	97.97%	27.453G	25.784G	93.92%	34622182(38.34%)	99.48	96.8	49%	67.45%
si_YWHAZ_1	154889892	151794965	98.00%	23.388G	21.976G	93.96%	30396159(39.49%)	99.5	96.84	49%	66.27%
si_YWHAZ_2	169868124	166249235	97.87%	25.650G	24.067G	93.83%	31515409(37.34%)	99.54	97.12	49%	68.31%
si_YWHAZ_3	203690582	199461203	97.92%	30.757G	28.897G	93.95%	36032442(35.62%)	99.49	96.89	48%	69.76%
