# Supplementary material for: RNA binding protein YWHAZ mediates specific mRNA translation and regulates cell proliferation and apoptosis in diabetic foot ulcer
Source: Front Med (Lausanne). 2026 May 7;13:1751279. doi: 10.3389/fmed.2026.1751279 (PMC13189950; doi:10.3389/fmed.2026.1751279)
Supplement: Supplementary file 3 [file Table_3.XLSX]

## Sheet: si_YWHAZ_vs_si_NC_Sig_DEG
Gene	baseMean	log2FoldChange	lfcSE	stat	pvalue	padj	si_NC_1	si_NC_2	si_NC_3	si_YWHAZ_1	si_YWHAZ_2	si_YWHAZ_3	Symbol	Chr	GeneType	Description
ENSG00000174827.14	21.0348645967659	-1.01192	0.420912799021668	-2.40411	0.0162120840915228	0.0469755402299255	0.12	0.18	0.13	0.07	0.06	0.09	PDZK1	chr1	protein_coding	PDZ domain containing 1
ENSG00000250657.1	421.983448243372	0.666872644095554	0.0979908871738331	6.80545572480164	1.00729855427956e-11	2.10972437643141e-10	6.23	5.91	5.96	9.15	9.78	10.18	ENSG00000250657	chr4	lncRNA	novel transcript
ENSG00000272138.3	17.657396773967	1.0740881533261	0.457642814625359	2.34700102132136	0.0189252029060143	0.0534823393568181	0.03	0.05	0.03	0.07	0.06	0.08	LINC01607	chr8	lncRNA	long intergenic non-protein coding RNA 1607
ENSG00000118307.20	42.875915378689	0.625446854390367	0.284947399964368	2.19495547061871	0.0281667921253972	0.0745518769463397	0.15	0.12	0.13	0.21	0.21	0.22	DNAI7	chr12	protein_coding	dynein axonemal intermediate chain 7
ENSG00000105696.9	24.6203944425807	-1.83605	0.416429966464421	-4.40902	1.03841234771941e-05	7.43633248218238e-05	0.15	0.23	0.17	0.05	0.04	0.07	TMEM59L	chr19	protein_coding	transmembrane protein 59 like
ENSG00000127920.6	307.025263461024	0.642770635821867	0.133596229860114	4.81129322657459	1.49956822106945e-06	1.29936220497749e-05	1.02	0.9	1.08	1.5	1.34	1.91	GNG11	chr7	protein_coding	G protein subunit gamma 11
ENSG00000262691.1	18.4083701514141	-0.925919	0.44233965104739	-2.09323	0.036328539985701	0.0920951416888563	0.1	0.14	0.11	0.07	0.06	0.05	ENSG00000262691	chr16	lncRNA	novel transcript
ENSG00000149212.12	2607.31823512781	-0.606767	0.0654103053511556	-9.27632	1.75439410212657e-20	1.01636773704929e-18	3.91	3.5	3.81	2.6	2.22	2.66	SESN3	chr11	protein_coding	sestrin 3
ENSG00000138135.7	12.1012182095367	1.39484247116675	0.583747780763802	2.38946085472337	0.0168731218711327	0.0485098899030894	0.05	0.02	0.08	0.12	0.11	0.17	CH25H	chr10	protein_coding	cholesterol 25-hydroxylase
ENSG00000233589.1	228.312293795259	-0.706601	0.129425609227011	-5.45951	4.77439639049982e-08	5.50572273323523e-07	3.51	3.83	3.8	2.22	2.18	2.51	ENSG00000233589	chr1	lncRNA	novel transcript
ENSG00000179046.9	198.00861262335	0.871675750937073	0.13700367865981	6.36242588128969	1.9859187814142e-10	3.4251414097387e-09	0.56	0.58	0.6	1.06	1.1	1.05	TRIML2	chr4	protein_coding	tripartite motif family like 2
ENSG00000290718.1	65.2510271308482	-0.864674	0.244157220234282	-3.54146	0.000397914262626515	0.00188625761787943	0.15	0.1	0.15	0.08	0.07	0.08	FAM95B1	chr9	lncRNA	family with sequence similarity 95 member B1
ENSG00000170379.21	151.045024246466	0.77404562908931	0.166500387747634	4.64891187077916	3.33690741435759e-06	2.69863988879255e-05	0.27	0.19	0.2	0.38	0.36	0.4	TCAF2	chr7	protein_coding	TRPM8 channel associated factor 2
ENSG00000250920.3	23.4853452318965	-1.58208	0.404523021179338	-3.91097	9.1925992475477e-05	0.000520726075993795	0.21	0.2	0.18	0.06	0.06	0.08	ENSG00000250920	chr4	lncRNA	novel transcript
ENSG00000270765.7	188.132902971047	-1.40321	0.144521548800676	-9.70932	2.75174906249187e-22	1.86984452272709e-20	1.07	0.98	1.01	0.4	0.37	0.39	GAS2L2	chr17	protein_coding	growth arrest specific 2 like 2
ENSG00000248323.8	108.866156166862	1.18809010694742	0.194816374223804	6.09851256949556	1.07059980710285e-09	1.652527029324e-08	0.04	0.04	0.06	0.12	0.11	0.12	LUCAT1	chr5	lncRNA	lung cancer associated transcript 1
ENSG00000184838.15	22.4692636658955	1.58394740541698	0.430091048753092	3.68281881245638	0.000230669113484424	0.00117380186549295	0.1	0.04	0.05	0.19	0.2	0.18	PRR16	chr5	protein_coding	proline rich 16
ENSG00000269741.5	89.966096542623	-0.814734	0.201628920709874	-4.04076	5.32787464346126e-05	0.000321325773041582	0.73	0.79	0.71	0.4	0.49	0.41	ENSG00000269741	chr19	protein_coding	novel transcript
ENSG00000138757.15	13008.2928716308	0.59072488905439	0.041078015832219	14.380560430844	6.85373028988756e-47	2.13588232740892e-44	9.18	9.44	9.77	14.41	14.06	14.93	G3BP2	chr4	protein_coding	G3BP stress granule assembly factor 2
ENSG00000174145.8	4.29689794676801	-2.47477	1.06472147989569	-2.32434	0.0201075271436872	1	0	0.02	0.01	0	0	0	NWD2	chr4	protein_coding	NACHT and WD repeat domain containing 2
ENSG00000203778.8	119.952913394752	0.619816514564728	0.182098423535081	3.40374453843266	0.000664688864132773	0.00299085168513813	0.42	0.48	0.5	0.68	0.85	0.65	FAM229B	chr6	protein_coding	family with sequence similarity 229 member B
ENSG00000100097.12	4472.37263733885	0.646049107746673	0.0528771308117374	12.2179304706765	2.49351774517309e-34	4.2924126899051e-32	38.43	43.15	41.79	62.8	65.1	67.98	LGALS1	chr22	protein_coding	galectin 1
ENSG00000200534.1	37.1963939586681	0.631653422504531	0.308819763748137	2.04537888002429	0.0408175194791069	0.101148432216186	2.39	2.69	3.39	4.08	4.52	4.74	SNORA33	chr6	snoRNA	small nucleolar RNA%2C H/ACA box 33
ENSG00000144583.5	29.0841647943066	1.25476637909536	0.357934299778344	3.50557736398103	0.000455618067368236	0.00212468951694553	0.04	0.05	0.04	0.12	0.1	0.1	MARCHF4	chr2	protein_coding	membrane associated ring-CH-type finger 4
ENSG00000171401.15	69445.852906225	-0.738589	0.0485407528786676	-15.2159	2.77578660620736e-52	1.04525714389996e-49	370.5	374.37	380.1	248.05	214.14	222.29	KRT13	chr17	protein_coding	keratin 13
ENSG00000122376.12	2875.71	0.655668724772391	0.0523177350468338	12.5324371207096	4.96142518215513e-36	9.15079185382183e-34	6.69	6.6	6.6	10.52	10.06	11.21	SHLD2	chr10	protein_coding	shieldin complex subunit 2
ENSG00000260260.3	429.420425090435	0.692834589834761	0.09615268706246	7.2055665941473	5.78029851781234e-13	1.46534215581288e-11	6.67	7.03	6.49	11.08	10.68	11.32	SNHG19	chr16	lncRNA	small nucleolar RNA host gene 19
ENSG00000228120.2	2.53476842766672	-2.81422	1.41558398588027	-1.98803	0.0468088141810878	1	0.06	0.05	0.05	0	0.01	0.01	ENSG00000228120	chr21	lncRNA	novel transcript
ENSG00000225555.2	6.28931199310053	1.65514169753734	0.803423697542404	2.06011062730694	0.0393879661472801	1	0.02	0.01	0.02	0.03	0.06	0.04	ENSG00000225555	chr21	lncRNA	novel transcript
ENSG00000288927.2	5.0620590334748	-2.08106	0.922329245413315	-2.25631	0.0240511876695695	1	0.09	0.21	0.22	0.05	0.04	0.04	ENSG00000288927	chr1	lncRNA	novel transcript
ENSG00000135439.12	77.9131719761564	0.659216826068292	0.221889953912466	2.97091785565177	0.00296911185539151	0.0110470763248665	0.1	0.13	0.09	0.17	0.15	0.19	AGAP2	chr12	protein_coding	ArfGAP with GTPase domain%2C ankyrin repeat and PH domain 2
ENSG00000188596.11	111.347526786709	0.717501448793495	0.182132987127628	3.9394371119094	8.1673006882325e-05	0.000469243356452011	0.09	0.08	0.08	0.14	0.12	0.15	CFAP54	chr12	protein_coding	cilia and flagella associated protein 54
ENSG00000100298.16	30.5337265403476	0.781570550578092	0.351634920863061	2.22268	0.0262376455396558	0.0704673763936522	0.19	0.26	0.24	0.3	0.38	0.5	APOBEC3H	chr22	protein_coding	apolipoprotein B mRNA editing enzyme catalytic subunit 3H
ENSG00000171385.11	27.259971961319	-0.791883	0.376521521394446	-2.10315	0.0354523091444349	0.09021547061603	0.02	0.02	0.03	0.02	0.01	0.01	KCND3	chr1	protein_coding	potassium voltage-gated channel subfamily D member 3
ENSG00000143469.21	309.393274112262	-0.620629	0.116958858306928	-5.30638	1.11821714181367e-07	1.20667312467355e-06	0.33	0.33	0.33	0.19	0.21	0.24	SYT14	chr1	protein_coding	synaptotagmin 14
ENSG00000167315.18	32.5249268779971	0.869013832348908	0.352075174203529	2.4682621667796	0.0135770841378021	0.0404492823126376	0.06	0.05	0.07	0.07	0.13	0.13	ACAA2	chr18	protein_coding	acetyl-CoA acyltransferase 2
ENSG00000188257.12	86.9151113239663	-0.783798	0.212766029832857	-3.68385	0.000229739736137283	0.00116940178278834	0.9	0.8	0.85	0.53	0.38	0.59	PLA2G2A	chr1	protein_coding	phospholipase A2 group IIA
ENSG00000289252.1	15.9877191037155	-0.92497	0.468576424183645	-1.974	0.0483816295779435	0.116186166973436	0.93	0.86	0.77	0.54	0.46	0.38	ENSG00000289252	chr17	lncRNA	novel transcript%2C antisense to KRT17
ENSG00000197903.8	5533.42693813192	0.935044821431591	0.0430181489860667	21.7360542810534	9.36086474649983e-105	1.69197630292984e-101	98.99	94.05	96.64	189.47	187.84	184.98	H2BC12	chr6	protein_coding	H2B clustered histone 12
ENSG00000162591.17	653.737056377427	-0.918318	0.0802145573448163	-11.4483	2.39887535429923e-30	3.03214489712997e-28	1.17	1.2	1.21	0.66	0.63	0.63	MEGF6	chr1	protein_coding	multiple EGF like domains 6
ENSG00000174992.8	11.7165925747375	-2.65276	0.646218405885456	-4.10506	4.04215063255576e-05	0.000251417318249984	0.08	0.09	0.08	0.02	0.01	0.01	ZG16	chr16	protein_coding	zymogen granule protein 16
ENSG00000172738.13	85.2977	-0.783381	0.217087156959775	-3.6086	0.000307851343334097	0.00151124742823569	0.42	0.42	0.38	0.3	0.18	0.25	TMEM217	chr6	protein_coding	transmembrane protein 217
ENSG00000065833.9	1701.32359344117	0.667426594809533	0.0590267443093875	11.3071896920357	1.20900056059958e-29	1.45684567552249e-27	4.74	5.09	5.05	7.79	7.85	8.31	ME1	chr6	protein_coding	malic enzyme 1
ENSG00000122786.20	213.395578755115	-1.15478	0.139067190529997	-8.30377	1.00860206190043e-16	3.99791277825665e-15	0.43	0.36	0.35	0.17	0.17	0.18	CALD1	chr7	protein_coding	caldesmon 1
ENSG00000173212.5	19.5295171093296	-0.827283	0.42157624484423	-1.96236	0.0497208928179872	0.118829186524543	0.05	0.05	0.04	0.02	0.03	0.03	MAB21L3	chr1	protein_coding	mab-21 like 3
ENSG00000164687.11	1009.74674983088	0.820916965289641	0.0835355204520143	9.8271604803277	8.60096703253798e-23	6.0965678083578e-21	4.59	4.69	5.19	7.78	8.5	9.66	FABP5	chr8	protein_coding	fatty acid binding protein 5
ENSG00000145700.10	29.4143957614695	0.821149918938299	0.371115349030387	2.21265415478966	0.026921498365835	0.0718874402367363	0.06	0.03	0.03	0.07	0.09	0.06	ANKRD31	chr5	protein_coding	ankyrin repeat domain 31
ENSG00000273340.1	38.7641047092262	-0.919928	0.304956494608489	-3.01659	0.00255636930201884	0.00970863565079924	0.54	0.49	0.62	0.34	0.3	0.26	MICE	chr6	transcribed_unprocessed_pseudogene	MHC class I polypeptide-related sequence E (pseudogene)
ENSG00000070669.17	1857.41390165876	0.604399469727589	0.0659001236509374	9.17144667176951	4.66712955273838e-20	2.59564205125373e-18	3.73	4.09	3.55	5.48	6.13	5.9	ASNS	chr7	protein_coding	asparagine synthetase (glutamine-hydrolyzing)
ENSG00000182459.5	48.5488665136686	1.39168477814484	0.287397120608392	4.8423755088387	1.28296015867212e-06	1.12614262942795e-05	0.13	0.22	0.17	0.51	0.47	0.41	TEX19	chr17	protein_coding	testis expressed 19
ENSG00000278921.2	32.5603507635124	-0.870816	0.347892143940195	-2.50312	0.0123103164698219	0.0371715620100286	0.42	0.38	0.34	0.27	0.12	0.24	EPB41L4A-DT	chr5	lncRNA	EPB41L4A divergent transcript
ENSG00000212607.1	35.1065757497387	0.718692607573276	0.319417818678109	2.25000787541391	0.0244484453887278	0.0664020511497001	2.47	2.56	2.63	3.41	4.48	4.86	SNORA3B	chr11	snoRNA	small nucleolar RNA%2C H/ACA box 3B
ENSG00000169583.13	74.0787326425203	-1.45812	0.229219683200759	-6.36123	2.00144421674963e-10	3.44862766613437e-09	1.28	1.53	1.42	0.49	0.49	0.58	CLIC3	chr9	protein_coding	chloride intracellular channel 3
ENSG00000066136.21	3392.88104423637	-0.721203	0.0530219992560741	-13.602	3.89893422387611e-42	9.92580790092405e-40	9.09	8.78	8.73	5.32	5.81	5.25	NFYC	chr1	protein_coding	nuclear transcription factor Y subunit gamma
ENSG00000239713.9	48.7325030096807	-0.948384	0.279706097441163	-3.39065	0.000697282678173334	0.00312351534274672	0.15	0.18	0.12	0.08	0.09	0.07	APOBEC3G	chr22	protein_coding	apolipoprotein B mRNA editing enzyme catalytic subunit 3G
ENSG00000181804.15	149.087258992956	1.1196006491823	0.159473811013925	7.02059254785436	2.20929262864932e-12	5.13277175614864e-11	0.3	0.27	0.31	0.62	0.65	0.66	SLC9A9	chr3	protein_coding	solute carrier family 9 member A9
ENSG00000106479.11	269.984972217491	-0.609744	0.125920420609923	-4.8423	1.28345992620835e-06	1.12614262942795e-05	0.47	0.52	0.47	0.37	0.29	0.31	ZNF862	chr7	protein_coding	zinc finger protein 862
ENSG00000224819.2	11.7710610796485	1.32576068251311	0.583467566209529	2.27220973245498	0.0230738457257935	0.0632100275073837	0.01	0	0.02	0.03	0.03	0.02	ENSG00000224819	chr2	lncRNA	novel transcript
ENSG00000153902.14	78.9508	-0.717826	0.216491943396106	-3.31572	0.000914087947137972	0.00395171959926306	0.28	0.25	0.29	0.2	0.15	0.15	LGI4	chr19	protein_coding	leucine rich repeat LGI family member 4
ENSG00000118503.18	913.081790265099	-0.669932	0.077414384566679	-8.65385	4.97915924594242e-18	2.22218033013356e-16	2.1	2.25	2.22	1.34	1.3	1.54	TNFAIP3	chr6	protein_coding	TNF alpha induced protein 3
ENSG00000113742.14	522.866437701653	-0.724752	0.0957945944020414	-7.56568	3.858312419939e-14	1.13766716134417e-12	0.74	0.75	0.87	0.49	0.45	0.51	CPEB4	chr5	protein_coding	cytoplasmic polyadenylation element binding protein 4
ENSG00000167460.17	32993.1643616105	0.844309933686133	0.0390101805381197	21.6433228977522	7.02534830493306e-104	1.15439246010605e-100	23.54	24.21	24.24	42.36	43.33	45.49	TPM4	chr19	protein_coding	tropomyosin 4
ENSG00000111799.22	5982.78314088072	-0.699509	0.0555079664363018	-12.602	2.05958571140888e-36	4.00290448749629e-34	5.1	4.71	5	3.24	3.19	2.83	COL12A1	chr6	protein_coding	collagen type XII alpha 1 chain
ENSG00000267321.4	715.026553854183	0.660034145829725	0.0808408241215485	8.16461426515553	3.2246396557804e-16	1.18707457796804e-14	4.09	4.65	4.18	6.94	6.63	7.13	SNHG30	chr17	lncRNA	small nucleolar RNA host gene 30
ENSG00000213085.10	96.376674916137	0.678441526654084	0.194304664718564	3.49163787517277	0.000480068625014801	0.00222379302848348	0.37	0.32	0.38	0.53	0.6	0.6	CFAP45	chr1	protein_coding	cilia and flagella associated protein 45
ENSG00000267736.2	39.1046940619037	-0.831631	0.297634195803061	-2.79414	0.00520384547400404	0.0179024565935712	0.96	0.97	1.05	0.55	0.56	0.59	HMGB2P1	chr19	transcribed_processed_pseudogene	high mobility group box 2 pseudogene 1
ENSG00000146859.6	33.3311851486156	-0.841926	0.329539953754027	-2.55485	0.0106233169047836	0.0328739005399697	0.25	0.19	0.26	0.14	0.14	0.11	TMEM140	chr7	protein_coding	transmembrane protein 140
ENSG00000185479.6	53.3819657726404	-0.663526	0.257952075452249	-2.57228	0.0101030415794023	0.0315175140745076	0.39	0.35	0.33	0.24	0.25	0.2	KRT6B	chr12	protein_coding	keratin 6B
ENSG00000163040.15	134.423595088413	0.927815832706776	0.168404459878448	5.50944929473046	3.59958061331702e-08	4.24412391296185e-07	0.37	0.41	0.36	0.72	0.67	0.8	CCDC74A	chr2	protein_coding	coiled-coil domain containing 74A
ENSG00000269516.7	16.8330124458798	-1.46324	0.488110152917621	-2.99776	0.00271970420640911	0.0102307291427356	0.26	0.12	0.2	0.08	0.06	0.07	CYP4F23P	chr19	transcribed_unprocessed_pseudogene	cytochrome P450 family 4 subfamily F member 23%2C pseudogene
ENSG00000202198.1	53.1387735784004	-0.928843	0.283075579607217	-3.28125	0.00103346434021431	0.00440044003518814	3.6	1.94	2.41	1.26	1.43	1.54	7SK	chr6	misc_RNA	7SK RNA
ENSG00000238160.2	69.1017217033104	0.795441743174543	0.231040672624737	3.44286455773319	0.000575587503312385	0.00262455704398874	0.45	0.41	0.48	0.91	0.77	0.71	LINC02863	chr5	lncRNA	long intergenic non-protein coding RNA 2863
ENSG00000148175.13	14.1963830605147	-1.17352	0.535459908266633	-2.19161	0.0284077926376702	0.0751237530250021	0.1	0.08	0.05	0.05	0.02	0.04	STOM	chr9	protein_coding	stomatin
ENSG00000181143.17	1932.49459228621	-1.55091	0.232883941840156	-6.65959	2.74598754417336e-11	5.33580377525966e-10	0.88	0.66	0.91	0.34	0.29	0.22	MUC16	chr19	protein_coding	mucin 16%2C cell surface associated
ENSG00000262903.1	386.546192428352	-0.767691	0.123284131059466	-6.227	4.75439575269121e-10	7.74893626960267e-09	7.27	6.31	7.4	4.8	4.42	3.35	CTNS-AS1	chr17	lncRNA	CTNS antisense RNA 1
ENSG00000007237.19	5.51459892923792	2.81923043730144	0.984809245051641	2.86271727389562	0.00420025170396445	1	0	0	0	0.01	0.01	0.01	GAS7	chr17	protein_coding	growth arrest specific 7
ENSG00000089356.19	872.51421082584	-0.747455	0.0795999747287876	-9.39014	5.99219940082414e-21	3.76072931145473e-19	3.87	4.02	4.27	2.57	2.56	2.23	FXYD3	chr19	protein_coding	FXYD domain containing ion transport regulator 3
ENSG00000148053.18	455.56032168646	0.591636894203267	0.0941702519553191	6.28263046895085	3.32891688989921e-10	5.53034676332061e-09	0.14	0.13	0.14	0.22	0.21	0.2	NTRK2	chr9	protein_coding	neurotrophic receptor tyrosine kinase 2
ENSG00000203783.5	3.06907942757507	-4.06454	1.48080507901975	-2.74481	0.0060545137488943	1	0.06	0.06	0.06	0	0.01	0	PRR9	chr1	protein_coding	proline rich 9
ENSG00000130598.17	61.971357238796	-1.24659	0.254936461292466	-4.88981	1.00934563618502e-06	9.05405576875646e-06	0.93	1.14	0.95	0.37	0.55	0.37	TNNI2	chr11	protein_coding	troponin I2%2C fast skeletal type
ENSG00000226721.2	36.2817870680469	-1.09674	0.322940969613494	-3.39611	0.000683520498406947	0.00306718793662005	0.8	0.61	0.8	0.35	0.27	0.43	EEF1DP2	chr9	processed_pseudogene	eukaryotic translation elongation factor 1 delta pseudogene 2
ENSG00000164924.18	25829.0959758463	-1.60356	0.0413261231556563	-38.8025	0	0	55.75	58.09	57.57	18.34	18.93	19.96	YWHAZ	chr8	protein_coding	tyrosine 3-monooxygenase/tryptophan 5-monooxygenase activation protein zeta
ENSG00000254783.1	25.9237060650779	-0.880684	0.369072033808845	-2.38621	0.0170229993676501	0.0488320446866015	0.51	0.53	0.67	0.32	0.31	0.31	ENSG00000254783	chr11	processed_pseudogene	immunoglobin superfamily%2C member 21 (IGSF21) pseudogene
ENSG00000258701.1	46.5415813783559	-0.664133	0.274468177202725	-2.41971	0.0155328913387489	0.045371204096297	0.26	0.27	0.32	0.18	0.17	0.2	LINC00638	chr14	lncRNA	long intergenic non-protein coding RNA 638
ENSG00000113083.15	45.8915245813645	0.754796067037413	0.276640540832011	2.72843620377304	0.0063635397805397	0.0211955879290896	0.08	0.08	0.07	0.12	0.13	0.14	LOX	chr5	protein_coding	lysyl oxidase
ENSG00000138678.11	1469.43001786019	0.617977145054465	0.0632450309724849	9.77115728385554	1.49731815838173e-22	1.05307493045719e-20	4.12	4.14	3.82	5.98	6.26	6.56	GPAT3	chr4	protein_coding	glycerol-3-phosphate acyltransferase 3
ENSG00000229950.1	53.5898659874513	-0.741519	0.25488547558158	-2.90922	0.00362328997770578	0.0131366727548935	0.48	0.53	0.49	0.29	0.32	0.29	TFAP2A-AS1	chr6	lncRNA	TFAP2A antisense RNA 1
ENSG00000279409.1	34.9654778343338	-0.725764	0.320386579606516	-2.26528	0.0234956978652077	0.0641517732497929	0.27	0.31	0.29	0.22	0.18	0.14	ENSG00000279409	chr15	TEC	TEC
ENSG00000172137.19	1691.59270442571	1.84272726363385	0.0643547816205552	28.6338826304909	2.54492568358434e-180	2.29997658653934e-176	5.18	5.79	5.41	18.94	20.34	20.27	CALB2	chr16	protein_coding	calbindin 2
ENSG00000092295.12	308.560649748784	-0.811438	0.116571563137261	-6.96085	3.38214770088584e-12	7.64153996168894e-11	1.32	1.33	1.32	0.84	0.79	0.67	TGM1	chr14	protein_coding	transglutaminase 1
ENSG00000112299.8	37.0101431882524	-0.947242	0.313907940812693	-3.01758	0.00254802311659272	0.00968624751852752	0.15	0.16	0.17	0.1	0.06	0.09	VNN1	chr6	protein_coding	vanin 1
ENSG00000285210.1	28.3411209750148	-1.08564	0.398192916996599	-2.72643	0.00640237894454687	0.0213000182997763	0.15	0.19	0.17	0.09	0.03	0.12	LINC02795	chr1	lncRNA	long intergenic non-protein coding RNA 2795
ENSG00000205592.16	17.3347436562277	1.38392912944932	0.469565703108064	2.94725343075329	0.00320610325054614	0.011814539501248	0	0	0	0.01	0.01	0.01	MUC19	chr12	protein_coding	mucin 19%2C oligomeric
ENSG00000197776.8	28.4725119639287	-0.831394	0.381659273265279	-2.17837	0.0293787851907946	0.0773182210721624	0.21	0.09	0.15	0.08	0.07	0.11	KLHDC1	chr14	protein_coding	kelch domain containing 1
ENSG00000033327.13	230.202334252811	-0.959298	0.141075260384042	-6.7999	1.04689437734844e-11	2.18002486988168e-10	0.61	0.53	0.55	0.34	0.31	0.24	GAB2	chr11	protein_coding	GRB2 associated binding protein 2
ENSG00000204291.12	6.13790800688644	-2.358	0.89344745243778	-2.63922	0.00830972726312989	1	0.03	0.01	0.02	0.01	0.01	0	COL15A1	chr9	protein_coding	collagen type XV alpha 1 chain
ENSG00000236242.1	22.7506811465549	-1.31202	0.406469514239778	-3.22785	0.00124722951813783	0.00517888204464535	0.72	0.55	0.84	0.29	0.26	0.31	MYO16-AS1	chr13	lncRNA	MYO16 antisense RNA 1
ENSG00000119630.14	85.0785508809122	0.922263163318043	0.20479091876866	4.5034377933519	6.68629456076737e-06	5.03981543727566e-05	0.13	0.13	0.13	0.25	0.25	0.24	PGF	chr14	protein_coding	placental growth factor
ENSG00000110944.9	92.529441586666	-0.884954	0.198413509103336	-4.46015	8.19024351520298e-06	6.03008763899364e-05	1.28	1.29	1.28	0.6	0.75	0.76	IL23A	chr12	protein_coding	interleukin 23 subunit alpha
ENSG00000233441.7	25.0369	-1.38585	0.388769791616551	-3.5647	0.000364278767289977	0.00174929296460317	0.28	0.33	0.33	0.15	0.1	0.12	CYP2AB1P	chr3	transcribed_unitary_pseudogene	cytochrome P450 family 2 subfamily AB member 1%2C pseudogene
ENSG00000143536.7	68.953162571874	-2.32917	0.26775405314725	-8.6989	3.35104736006166e-18	1.53731423941915e-16	0.62	0.9	0.76	0.15	0.17	0.13	CRNN	chr1	protein_coding	cornulin
ENSG00000204815.10	44.5092395929689	0.609074403657684	0.282919066742272	2.15282204437824	0.0313326669585165	0.0815461418682772	0.12	0.15	0.12	0.19	0.19	0.23	ODAD4	chr17	protein_coding	outer dynein arm docking complex subunit 4
ENSG00000101255.12	4355.57	0.911505588882151	0.0495305497234638	18.4028966763183	1.24526484164764e-75	1.02309827330823e-72	11.98	11.91	10.8	22.02	22.04	22.12	TRIB3	chr20	protein_coding	tribbles pseudokinase 3
ENSG00000171992.13	1311.32387632232	-0.899622	0.0745722679062803	-12.0638	1.64114285907965e-33	2.67240154755537e-31	2.22	1.95	2.12	1.25	1.13	1.05	SYNPO	chr5	protein_coding	synaptopodin
ENSG00000130487.9	52.8901934422785	-3.28543	0.345243600214508	-9.51628	1.79495458931824e-21	1.16286036566047e-19	0.23	0.25	0.23	0.02	0.01	0.04	KLHDC7B	chr22	protein_coding	kelch domain containing 7B
ENSG00000198758.11	9.16080966033292	-1.39508	0.650812663561708	-2.14359	0.032065485822137	1	0.07	0.04	0.04	0.02	0.01	0.02	EPS8L3	chr1	protein_coding	EPS8 like 3
ENSG00000184730.12	163.968117400239	-0.936994	0.165487929182212	-5.66201	1.49612400937504e-08	1.9084291792134e-07	0.6	0.71	0.83	0.39	0.32	0.42	APOBR	chr16	protein_coding	apolipoprotein B receptor
ENSG00000275212.3	17.7605272409783	-1.01432	0.44497028429736	-2.27953	0.0226357910384045	0.0622269084439789	0.06	0.06	0.07	0.03	0.03	0.03	LINC02826	chr12	lncRNA	long intergenic non-protein coding RNA 2826
ENSG00000170683.7	1.34428185986871	-3.92167	1.82400397971828	-2.15003	0.0315524575179743	1	0.01	0.01	0.02	0	0	0	OR10A3	chr11	protein_coding	olfactory receptor family 10 subfamily A member 3
ENSG00000104899.8	96.9446717709653	-1.14381	0.195957631662754	-5.83702	5.31421228732757e-09	7.38311968435403e-08	0.67	0.68	0.6	0.28	0.3	0.32	AMH	chr19	protein_coding	anti-Mullerian hormone
ENSG00000121797.10	5.20354357349792	-2.16791	0.907769367290402	-2.38818	0.016932192164287	1	0.03	0.04	0.04	0	0.01	0.01	CCRL2	chr3	protein_coding	C-C motif chemokine receptor like 2
ENSG00000206073.11	110.852687717627	-0.660395	0.209574753847765	-3.15112	0.00162645594724939	0.00653363853837837	0.75	0.98	0.87	0.39	0.54	0.73	SERPINB4	chr18	protein_coding	serpin family B member 4
ENSG00000124097.8	27.8588247254519	0.995300094103176	0.362758384270936	2.74369976617772	0.0060751072130074	0.0204072965259144	0.12	0.09	0.13	0.19	0.24	0.25	HMGB1P1	chr20	protein_coding	high mobility group box 1 pseudogene 1
ENSG00000169429.12	216.529138234765	0.854052970467302	0.13953059846219	6.1209009341326	9.30477430304675e-10	1.45361966748116e-08	0.73	0.79	0.74	1.22	1.34	1.56	CXCL8	chr4	protein_coding	C-X-C motif chemokine ligand 8
ENSG00000188039.17	13.2416239508757	-1.28316	0.543484191945433	-2.361	0.0182259747773669	0.0517815929111768	0.02	0.03	0.03	0.02	0.01	0.01	NWD1	chr19	protein_coding	NACHT and WD repeat domain containing 1
ENSG00000136059.16	82.8639177179982	-0.948086	0.218117191534648	-4.34668	1.38211884382366e-05	9.63844420195907e-05	0.23	0.22	0.19	0.14	0.1	0.1	VILL	chr3	protein_coding	villin like
ENSG00000068650.19	3382.96456699436	-0.712703	0.0663341947609235	-10.7441	6.31542507648266e-27	6.59834151777018e-25	3.93	3.68	3.69	2.53	2.42	2.06	ATP11A	chr13	protein_coding	ATPase phospholipid transporting 11A
ENSG00000134538.3	47.4570632206422	-1.11391	0.304652630118491	-3.65633	0.000255854292671964	0.00128853896351233	0.33	0.2	0.35	0.14	0.11	0.17	SLCO1B1	chr12	protein_coding	solute carrier organic anion transporter family member 1B1
ENSG00000281195.1	67.5705200776175	-0.6228	0.233929412647838	-2.66234	0.00775989248322435	0.0251903837346049	0.68	0.53	0.7	0.46	0.43	0.37	ENSG00000281195	chr2	lncRNA	novel transcript
ENSG00000143382.16	1831.51782591809	-1.25476	0.0676050732235862	-18.5601	6.75594285945638e-77	6.42703511498284e-74	5.13	4.98	5.02	2.38	2.14	1.94	ADAMTSL4	chr1	protein_coding	ADAMTS like 4
ENSG00000266236.1	24.6509399153258	-0.887652	0.38960012305544	-2.27837	0.0227046755537747	0.0623593694931587	0.69	0.4	0.48	0.25	0.33	0.28	NARF-IT1	chr17	lncRNA	NARF intronic transcript 1
ENSG00000134072.11	41.234801371514	0.666099799433827	0.298728154250921	2.22978581012598	0.0257616658769446	0.0693435756851486	0.11	0.14	0.19	0.23	0.25	0.23	CAMK1	chr3	protein_coding	calcium/calmodulin dependent protein kinase I
ENSG00000182866.18	34.0060095665172	-1.01556	0.323929416729623	-3.13513	0.001717772795785	0.00685402721496994	0.17	0.18	0.17	0.1	0.07	0.09	LCK	chr1	protein_coding	LCK proto-oncogene%2C Src family tyrosine kinase
ENSG00000049249.10	4.27008278214555	-2.45418	1.06154301816102	-2.3119	0.020783126005159	1	0.02	0.01	0.01	0.01	0	0	TNFRSF9	chr1	protein_coding	TNF receptor superfamily member 9
ENSG00000112139.17	1719.12253590526	-0.601815	0.0797729038533815	-7.5441	4.55426500172628e-14	1.32771515977746e-12	1.76	1.83	1.74	1.3	1.26	1	MDGA1	chr6	protein_coding	MAM domain containing glycosylphosphatidylinositol anchor 1
ENSG00000179066.8	22.8767678080606	-0.99972	0.403958188278871	-2.47481	0.0133306975096706	0.0398005215538975	0.12	0.11	0.14	0.04	0.08	0.07	ENSG00000179066	chr19	lncRNA	novel transcript
ENSG00000129009.13	15.8435430146443	-1.09874	0.479721811629094	-2.29037	0.0219996028343576	0.0607977362609294	0.1	0.11	0.1	0.07	0.04	0.04	ISLR	chr15	protein_coding	immunoglobulin superfamily containing leucine rich repeat
ENSG00000233251.8	92.6262200526729	0.739543869547815	0.201680002499487	3.6669171974534	0.00024549224526047	0.00124188982174167	0.18	0.24	0.19	0.36	0.34	0.32	ENSG00000233251	chr2	lncRNA	novel transcript%2C antisense to CCDC85A
ENSG00000290958.1	40.7147693495685	-0.60847	0.290723669938434	-2.09295	0.0363536965024149	0.0921330712676877	0.7	0.65	0.7	0.49	0.46	0.41	ENSG00000290958	chr22	lncRNA	novel transcript
ENSG00000151320.11	114.472623121654	0.663122518667972	0.17827499640597	3.71966081635981	0.000199490496578169	0.00103466017952666	0.05	0.06	0.06	0.09	0.1	0.09	AKAP6	chr14	protein_coding	A-kinase anchoring protein 6
ENSG00000244242.2	1014.61012400576	-1.08847	0.0714907839697099	-15.2253	2.40333725460443e-52	9.24262146318619e-50	3.7	3.46	3.7	1.79	1.77	1.64	IFITM10	chr11	protein_coding	interferon induced transmembrane protein 10
ENSG00000174175.17	5.9802582908562	-1.92358	0.829353524287515	-2.31937	0.0203748247956866	1	0.03	0.03	0.04	0.01	0	0.02	SELP	chr1	protein_coding	selectin P
ENSG00000090376.11	11.542864226317	1.47681235697801	0.592158923263438	2.49394596443666	0.0126331774724799	0.0379814841675105	0.01	0	0.01	0.03	0.01	0.02	IRAK3	chr12	protein_coding	interleukin 1 receptor associated kinase 3
ENSG00000005448.17	2002.45739125957	0.773193336614308	0.0549467558959956	14.0716831049648	5.6703603889054e-45	1.65309296821718e-42	6.38	6.69	6.5	11	11.26	11.67	WDR54	chr2	protein_coding	WD repeat domain 54
ENSG00000111181.13	24.6040283936843	-0.839044	0.384287099862251	-2.18338	0.0290080200697162	0.0764872301619431	0.09	0.06	0.08	0.05	0.04	0.04	SLC6A12	chr12	protein_coding	solute carrier family 6 member 12
ENSG00000175567.11	132.112218685019	-0.771221	0.178127980914701	-4.32959	1.49388615266668e-05	0.000103061038967367	0.79	0.66	0.81	0.51	0.48	0.36	UCP2	chr11	protein_coding	uncoupling protein 2
ENSG00000105464.4	30.9714757651689	-0.903574	0.345907259564923	-2.61219	0.00899650997497183	0.0285860555294526	0.1	0.11	0.07	0.05	0.06	0.05	GRIN2D	chr19	protein_coding	glutamate ionotropic receptor NMDA type subunit 2D
ENSG00000007264.15	72.480074080614	0.668802963951573	0.219724389688173	3.04382669989763	0.00233589658627221	0.00898135094594133	0.16	0.17	0.18	0.29	0.27	0.27	MATK	chr19	protein_coding	megakaryocyte-associated tyrosine kinase
ENSG00000214655.11	4631.20211301221	-0.624293	0.060736301663203	-10.2787	8.78606249520124e-25	7.25151048405308e-23	9.09	8.66	8.97	6.42	5.9	5.29	ZSWIM8	chr10	protein_coding	zinc finger SWIM-type containing 8
ENSG00000290714.1	1.41292659520533	-3.97703	1.8253949798241	-2.17872	0.0293523243780211	1	0.04	0.06	0.01	0	0	0	ENSG00000290714	chrX	lncRNA	novel transcript
ENSG00000168685.15	1983.12980867739	0.83206639851859	0.0545037529769545	15.2662221052999	1.28399512978335e-52	5.15738043796313e-50	2.89	3.07	2.99	5.33	5.36	5.46	IL7R	chr5	protein_coding	interleukin 7 receptor
ENSG00000251259.1	16.438896231747	1.06645268602181	0.4681939030146	2.27780131085679	0.0227384182004226	0.0624235888476061	0.26	0.28	0.19	0.46	0.51	0.58	ENSG00000251259	chr4	lncRNA	novel transcript
ENSG00000186529.16	1162.22364552476	-1.05841	0.0691953590967772	-15.2959	8.14118650510699e-53	3.34436241090475e-50	3.68	3.43	3.63	1.84	1.61	1.78	CYP4F3	chr19	protein_coding	cytochrome P450 family 4 subfamily F member 3
ENSG00000101849.18	859.552352266041	0.723666571664221	0.0744000209689582	9.72669849066515	2.3200072062884e-22	1.60053932265889e-20	0.58	0.58	0.6	1.02	1	0.94	TBL1X	chrX	protein_coding	transducin beta like 1 X-linked
ENSG00000267069.3	22.9944860146449	-1.60675	0.412420722647152	-3.89591	9.78309106243072e-05	0.000548989043630659	0.47	0.46	0.51	0.11	0.17	0.2	ENSG00000267069	chr18	lncRNA	novel transcript
ENSG00000230836.1	20.998564655594	0.808961924153545	0.408509560032801	1.98027660378031	0.0476724562541131	0.114875302865364	0.16	0.12	0.17	0.26	0.25	0.29	LINC01293	chr2	lncRNA	long intergenic non-protein coding RNA 1293
ENSG00000213199.8	103.173520287091	-0.951177	0.193153147598439	-4.92447	8.45879997126076e-07	7.68305575279087e-06	0.67	0.66	0.54	0.33	0.35	0.29	ASIC3	chr7	protein_coding	acid sensing ion channel subunit 3
ENSG00000145040.4	38.0507379730432	-0.628093	0.306497740222179	-2.04926	0.0404368101618697	0.100370137829689	0.43	0.4	0.33	0.25	0.21	0.3	UCN2	chr3	protein_coding	urocortin 2
ENSG00000212664.5	6.19070884541183	1.8203335386604	0.814649299607789	2.23449960558095	0.0254502184681371	1	0.07	0.08	0.04	0.15	0.21	0.31	RPL17P39	chr15	processed_pseudogene	ribosomal protein L17 pseudogene 39
ENSG00000198042.11	1616.90285958354	0.589130120376441	0.0625222704600011	9.42272435153071	4.3953282707293e-21	2.80726355100467e-19	3.79	3.63	3.62	5.23	5.75	5.86	MAK16	chr8	protein_coding	MAK16 homolog
ENSG00000137868.19	1860.31536895948	-0.75389	0.0639316388637898	-11.7921	4.28598189535043e-32	6.45576022987158e-30	3.74	3.59	4.16	2.28	2.25	2.39	STRA6	chr15	protein_coding	signaling receptor and transporter of retinol STRA6
ENSG00000156172.6	258.319900650041	-0.626671	0.124760398281224	-5.02299	5.08725853247137e-07	4.83195995661692e-06	1.18	1.18	1.19	0.68	0.77	0.87	CFAP418	chr8	protein_coding	cilia and flagella associated protein 418
ENSG00000158786.5	28.0408465145454	-2.11497	0.414228800657746	-5.10581	3.29374630087932e-07	3.22855012952244e-06	0.09	0.1	0.08	0.04	0.01	0.01	PLA2G2F	chr1	protein_coding	phospholipase A2 group IIF
ENSG00000273204.1	24.0089012445482	0.836892799175724	0.392315639212628	2.13321294265851	0.0329072618797447	0.0847533141174672	0.36	0.68	0.47	1.01	0.92	0.82	ENSG00000273204	chr1	lncRNA	novel transcript%2C antisense to EXTL2
ENSG00000288930.1	10.8233473016658	1.23610040107681	0.598236854310123	2.06623913617335	0.0388059051811291	0.0970132545950517	0.04	0.09	0.1	0.13	0.21	0.19	ENSG00000288930	chr5	lncRNA	novel transcript
ENSG00000133958.14	22.1562604652781	-1.00344	0.399353079592242	-2.51265	0.0119827737837743	0.0363403751915639	0.03	0.03	0.03	0.01	0.02	0.01	UNC79	chr14	protein_coding	unc-79 homolog%2C NALCN channel complex subunit
ENSG00000152661.9	1535.20257642236	0.682006726507049	0.0640306877256567	10.6512478739749	1.7204315000909e-26	1.71805521348856e-24	4.35	4.43	4.34	6.58	7.26	7.48	GJA1	chr6	protein_coding	gap junction protein alpha 1
ENSG00000186832.9	202.407415438445	-0.990058	0.135852018607985	-7.28777	3.15133795073078e-13	8.24318863378564e-12	1.37	1.31	1.42	0.7	0.7	0.7	KRT16	chr17	protein_coding	keratin 16
ENSG00000173557.15	4.9686552826046	1.93064723009103	0.922609609488637	2.09259388828727	0.0363854226140481	1	0.01	0.01	0.01	0.06	0.03	0.03	CIMIP2C	chr2	protein_coding	ciliary microtubule inner protein 2C
ENSG00000257950.3	145.731388857232	0.725879049784279	0.162157467394234	4.47638373643031	7.59179797311226e-06	5.65163708253723e-05	0.27	0.21	0.22	0.39	0.39	0.4	P2RX5-TAX1BP3	chr17	protein_coding	P2RX5-TAX1BP3 readthrough (NMD candidate)
ENSG00000285082.3	69.9418927191576	-0.736258	0.234386860116755	-3.14121	0.00168251857660029	0.00674014256916009	0.22	0.23	0.18	0.16	0.11	0.12	ENSG00000285082	chr9	protein_coding	novel protein
ENSG00000255491.4	65.4191199716805	-1.04709	0.237314128598821	-4.41225	1.02300513838735e-05	7.34637182214991e-05	0.21	0.24	0.2	0.12	0.1	0.11	ENSG00000255491	chr8	lncRNA	novel transcript
ENSG00000198948.12	197.707503299138	-0.663141	0.144391904061662	-4.59264	4.37663354168162e-06	3.44095916772054e-05	0.34	0.31	0.4	0.24	0.21	0.23	MFAP3L	chr4	protein_coding	microfibril associated protein 3 like
ENSG00000256268.3	149.600027233725	1.73440844720116	0.178719840734386	9.70462171449023	2.8814316104162e-22	1.95063207334355e-20	0.26	0.33	0.26	0.8	1.04	1.02	LINC02454	chr12	lncRNA	long intergenic non-protein coding RNA 2454
ENSG00000246863.2	17.8498514931077	1.18296335100498	0.495347724942126	2.38814733860581	0.0169335514897568	0.0486604043207241	0.02	0.03	0.03	0.05	0.11	0.04	GPR176-DT	chr15	lncRNA	GPR176 divergent transcript
ENSG00000245248.10	145.86928447084	0.677651128066469	0.165357409454155	4.09809956689209	4.16556104406473e-05	0.000258470703300618	0.05	0.06	0.05	0.08	0.09	0.08	USP2-AS1	chr11	lncRNA	USP2 antisense RNA 1
ENSG00000135919.14	506.115153963959	1.16361759374115	0.103008529805059	11.2963227020449	1.368283643971e-29	1.62708729373525e-27	0.48	0.45	0.39	0.93	0.97	1.09	SERPINE2	chr2	protein_coding	serpin family E member 2
ENSG00000144749.14	44.5957498768324	-0.633516	0.282702784574201	-2.24093	0.0250307899890261	0.0677784395301803	0.1	0.11	0.08	0.06	0.07	0.06	LRIG1	chr3	protein_coding	leucine rich repeats and immunoglobulin like domains 1
ENSG00000103522.17	4.51280964913101	2.51121908604509	1.03506710887759	2.42614132408111	0.0152603264420732	1	0	0	0	0.02	0.02	0.02	IL21R	chr16	protein_coding	interleukin 21 receptor
ENSG00000109511.12	190.194808672902	0.963561581718853	0.152599292176857	6.31432536791929	2.71342527554551e-10	4.56658862714013e-09	0.87	0.84	0.95	1.45	1.96	1.83	ANXA10	chr4	protein_coding	annexin A10
ENSG00000003137.9	1218.17931801157	-0.631474	0.0676787113223338	-9.33047	1.05399938041049e-20	6.37158488325069e-19	3.93	3.88	3.74	2.73	2.37	2.48	CYP26B1	chr2	protein_coding	cytochrome P450 family 26 subfamily B member 1
ENSG00000176406.25	32.0098096872542	1.01060563019286	0.345016543577583	2.92915122189091	0.00339889019301072	0.0124183654949905	0.02	0.01	0.01	0.04	0.03	0.03	RIMS2	chr8	protein_coding	regulating synaptic membrane exocytosis 2
ENSG00000238045.9	377.515290569648	-0.778329	0.110683739543262	-7.03201	2.03580176206551e-12	4.77264809978394e-11	1.49	1.32	1.64	0.93	0.81	0.91	MVP-DT	chr16	lncRNA	MVP divergent transcript
ENSG00000082014.17	52.6192116709258	-0.803138	0.263444735207029	-3.0486	0.00229908247478459	0.0088567595336171	0.2	0.14	0.18	0.1	0.1	0.1	SMARCD3	chr7	protein_coding	SWI/SNF related%2C matrix associated%2C actin dependent regulator of chromatin%2C subfamily d%2C member 3
ENSG00000183631.5	31.6069152563912	-1.09767	0.340623517190391	-3.22253	0.00127064944070969	0.00525702475212295	0.45	0.4	0.43	0.24	0.21	0.16	PRR32	chrX	protein_coding	proline rich 32
ENSG00000139269.3	29.9273800494536	0.701637688138648	0.351277687423499	1.99738757472733	0.0457830965416265	0.111286910972283	0.1	0.11	0.07	0.19	0.14	0.14	INHBE	chr12	protein_coding	inhibin subunit beta E
ENSG00000165028.12	27.5075519225288	-0.839466	0.363812467829755	-2.30742	0.0210316848673986	0.0584662725281806	0.07	0.08	0.08	0.04	0.06	0.04	NIPSNAP3B	chr9	protein_coding	nipsnap homolog 3B
ENSG00000095752.7	87.0846487988774	-0.694747	0.205661469200875	-3.37811	0.000729854983711717	0.00325169554611518	0.5	0.5	0.52	0.38	0.28	0.29	IL11	chr19	protein_coding	interleukin 11
ENSG00000229272.2	8.40506183707268	-1.85971	0.727681552263774	-2.55566	0.0105985445944974	1	0.03	0.04	0.08	0.03	0.01	0.01	LINC03036	chr10	lncRNA	long intergenic non-protein coding RNA 3036
ENSG00000279041.1	28.9024124437569	-0.87788	0.351775392021664	-2.49557	0.0125755122316838	0.0378332862163257	0.32	0.29	0.38	0.22	0.18	0.16	ENSG00000279041	chr8	TEC	TEC
ENSG00000283178.1	5.20948189735241	-2.78519	1.02049942685794	-2.72925	0.00634791683008409	1	0.06	0.11	0.05	0.03	0	0.01	ENSG00000283178	chrX	unprocessed_pseudogene	chromosome X open reading frame 49 (CXorf49) pseudogene
ENSG00000161328.11	158.70857048263	-0.81714	0.157013009581678	-5.20428	1.94745707854101e-07	2.00457213522943e-06	0.98	0.98	0.81	0.48	0.54	0.57	LRRC56	chr11	protein_coding	leucine rich repeat containing 56
ENSG00000115525.18	70.4934526533695	-0.89131	0.224949437202966	-3.96227	7.42408942162464e-05	0.000430787853277256	0.07	0.07	0.07	0.04	0.04	0.04	ST3GAL5	chr2	protein_coding	ST3 beta-galactoside alpha-2%2C3-sialyltransferase 5
ENSG00000183671.13	84.2900113347477	-0.76278	0.206180492786797	-3.69957	0.000215962407258186	0.00110644005419266	0.44	0.5	0.48	0.31	0.28	0.26	CMKLR2	chr2	protein_coding	chemerin chemokine-like receptor 2
ENSG00000065809.14	2354.91676569718	0.66703411218891	0.0532356446139171	12.5298400540928	5.12659617860324e-36	9.3599218109347e-34	3.28	3.28	3.23	5.16	5.08	5.53	FAM107B	chr10	protein_coding	family with sequence similarity 107 member B
ENSG00000042832.12	221.526423589757	-0.894209	0.147325679442822	-6.06961	1.282240466728e-09	1.9601592667004e-08	0.36	0.27	0.35	0.19	0.15	0.19	TG	chr8	protein_coding	thyroglobulin
ENSG00000149043.17	742.235926522266	-1.03846	0.0944993017731476	-10.989	4.31562511043911e-28	4.75639779702359e-26	2.88	2.71	2.41	1.49	1.14	1.32	SYT8	chr11	protein_coding	synaptotagmin 8
ENSG00000165685.9	33.0064425764837	-1.0645	0.34157130743721	-3.11647	0.0018302849197892	0.00723270658618053	0.21	0.13	0.14	0.07	0.08	0.09	TMEM52B	chr12	protein_coding	transmembrane protein 52B
ENSG00000169271.3	13.0363253106405	-1.18969	0.524361102429845	-2.26883	0.023278379097701	0.0636449405825058	0.36	0.35	0.3	0.12	0.15	0.17	HSPB3	chr5	protein_coding	heat shock protein family B (small) member 3
ENSG00000276851.1	58.4562783671102	-0.794092	0.249922839691571	-3.17735	0.00148629228654686	0.00603295151119122	1.36	1.63	1.82	0.86	0.96	0.98	ENSG00000276851	chr17	lncRNA	novel transcript
ENSG00000130956.14	1692.23108276336	0.897556834784877	0.0601890468070752	14.9122952164674	2.74163791596952e-50	9.71668731983316e-48	3.79	3.48	3.64	6.59	6.94	7.1	HABP4	chr9	protein_coding	hyaluronan binding protein 4
ENSG00000011465.18	250.90777563479	-1.13479	0.149359872500072	-7.5977	3.01436706016324e-14	8.97606006794904e-13	0.37	0.29	0.35	0.19	0.12	0.16	DCN	chr12	protein_coding	decorin
ENSG00000228839.5	16.076190218186	-1.19006	0.481025198477335	-2.474	0.0133609644945712	0.0398711298067319	0.46	0.47	0.42	0.29	0.16	0.15	PIK3IP1-DT	chr22	lncRNA	PIK3IP1 divergent transcript
ENSG00000130649.10	47.7247268467172	-1.23508	0.284647161954865	-4.339	1.43135351449751e-05	9.92013603318347e-05	0.09	0.08	0.09	0.05	0.03	0.03	CYP2E1	chr10	protein_coding	cytochrome P450 family 2 subfamily E member 1
ENSG00000226088.1	33.4238713993123	-1.02949	0.347883928539536	-2.95928	0.00308356756650148	0.0114188657579419	0.81	1.07	1.08	0.46	0.31	0.68	LINC03102	chr1	lncRNA	long intergenic non-protein coding RNA 3102
ENSG00000242562.1	17.6984957044929	-0.956049	0.461818178017918	-2.07019	0.0384349971249807	0.0962872589097749	0.2	0.17	0.29	0.16	0.11	0.09	DCAF13P1	chr7	processed_pseudogene	DDB1 and CUL4 associated factor 13 pseudogene 1
ENSG00000025708.14	755.114950813309	-0.5909	0.0794051374615235	-7.44158	9.94892727332254e-14	2.76656708408161e-12	3	3.42	3.09	2.13	2.09	2.18	TYMP	chr22	protein_coding	thymidine phosphorylase
ENSG00000111846.20	20.1903013946375	-0.998856	0.429776783432265	-2.32413	0.0201186245239748	0.0563352654176365	0.03	0.05	0.03	0.02	0.02	0.02	GCNT2	chr6	protein_coding	glucosaminyl (N-acetyl) transferase 2 (I blood group)
ENSG00000117461.15	3203.37442883783	-1.16939	0.0718167374486724	-16.283	1.30414221151278e-59	6.93305013914512e-57	7.72	7	7.9	3.88	3.02	3.32	PIK3R3	chr1	protein_coding	phosphoinositide-3-kinase regulatory subunit 3
ENSG00000116039.13	63.8126216814522	-1.58635	0.260499135900619	-6.08967	1.13143772414726e-09	1.74048824374142e-08	0.56	0.35	0.45	0.15	0.14	0.17	ATP6V1B1	chr2	protein_coding	ATPase H+ transporting V1 subunit B1
ENSG00000273058.2	25.8765587157283	-0.726925	0.365413037662316	-1.98932	0.0466654323696499	0.113051560123498	0.69	0.69	0.85	0.44	0.47	0.47	ENSG00000273058	chr1	lncRNA	novel transcript
ENSG00000233117.4	65.5279444097856	1.33357103294022	0.244406133507083	5.45637302061234	4.8595850363024e-08	5.58404319969269e-07	0.03	0.04	0.04	0.08	0.1	0.11	LINC00702	chr10	lncRNA	long intergenic non-protein coding RNA 702
ENSG00000289546.1	18.7439154120122	0.861014912844335	0.431269846883451	1.99646443883433	0.0458833928078825	0.11147074260786	0.15	0.17	0.16	0.26	0.29	0.32	ENSG00000289546	chr21	lncRNA	novel transcript%2C sense intronic to C21orf33and AGPAT3
ENSG00000261730.1	58.5290490416235	-0.78041	0.255879774901919	-3.04991	0.00228911683702642	0.00882589309497706	0.84	0.75	0.59	0.46	0.47	0.37	FOXF2-DT	chr6	lncRNA	FOXF2 divergent transcript
ENSG00000239542.3	1.55702890134653	-4.12386	1.75251636523103	-2.35311	0.0186171184420708	1	0.19	0.15	0.09	0	0	0	RN7SL399P	chr17	misc_RNA	RNA%2C 7SL%2C cytoplasmic 399%2C pseudogene
ENSG00000123095.6	8976.16311259882	-0.7981	0.0419585880479162	-19.0211	1.13980008989065e-80	1.37345910831823e-77	37.25	37.58	36.79	21.56	20.86	22.72	BHLHE41	chr12	protein_coding	basic helix-loop-helix family member e41
ENSG00000260912.1	1149.83354786314	-0.619226	0.0804760489424426	-7.69454	1.42001214334989e-14	4.41008925963047e-13	8.71	8.43	9.62	5.64	5.38	6.65	ENSG00000260912	chr9	lncRNA	novel transcript%2C overlapping ACER2
ENSG00000132185.18	11.9154400248562	-2.68447	0.643959380478838	-4.1687	3.06345126355176e-05	0.000194744551613918	0.09	0.09	0.07	0.01	0.01	0.01	FCRLA	chr1	protein_coding	Fc receptor like A
ENSG00000105825.14	1017.2093131734	0.710336365111025	0.073026221731234	9.72714113192587	2.30993679732888e-22	1.59969760964442e-20	3.96	3.85	4.11	6.3	6.35	7.14	TFPI2	chr7	protein_coding	tissue factor pathway inhibitor 2
ENSG00000163286.9	266.366094239487	-1.57293	0.137204539071442	-11.4641	1.99735802441884e-30	2.56044299938798e-28	2.07	1.8	2.16	0.82	0.57	0.68	ALPG	chr2	protein_coding	alkaline phosphatase%2C germ cell
ENSG00000258555.6	162.245	0.784026380950586	0.156364583753535	5.01409182392853	5.32845372628487e-07	5.05043529641316e-06	0.28	0.24	0.21	0.43	0.41	0.43	SPECC1L-ADORA2A	chr22	protein_coding	SPECC1L-ADORA2A readthrough (NMD candidate)
ENSG00000162105.21	14.4488507730789	1.47897648471846	0.533098272363854	2.77430365354668	0.00553200162294663	0.0188484315428389	0.01	0.01	0	0.02	0.01	0.01	SHANK2	chr11	protein_coding	SH3 and multiple ankyrin repeat domains 2
ENSG00000166394.15	8.79842725231616	-2.18741	0.705768132156306	-3.09933	0.00193956566986416	1	0.02	0.03	0.02	0	0	0.01	CYB5R2	chr11	protein_coding	cytochrome b5 reductase 2
ENSG00000178429.9	9.78392859767611	2.39824780070838	0.722633620428542	3.3187603412171	0.000904179940966411	0.00391637968678837	0.03	0.07	0.04	0.37	0.26	0.13	RPS3AP5	chr10	processed_pseudogene	RPS3A pseudogene 5
ENSG00000151117.9	31.4286508392633	-1.37166	0.350257193400747	-3.91614	8.9977414913e-05	0.000511187653687707	0.14	0.12	0.15	0.07	0.05	0.04	TMEM86A	chr11	protein_coding	transmembrane protein 86A
ENSG00000274419.7	40.1698770325033	-0.922457	0.331777801128177	-2.78035	0.00543008537458067	0.0185396284747914	0.43	0.27	0.24	0.18	0.21	0.12	TBC1D3D	chr17	protein_coding	TBC1 domain family member 3D
ENSG00000226084.5	45.8828293101435	0.720170871116004	0.279268443154149	2.57877640231083	0.00991509421870561	0.0310383318328895	0.7	0.78	0.88	1.21	1.24	1.49	RPL17P6	chr1	processed_pseudogene	ribosomal protein L17 pseudogene 6
ENSG00000170209.5	49.8303126378306	-0.787014	0.269662237489345	-2.91852	0.00351700041341058	0.0127997609953496	0.32	0.3	0.29	0.14	0.2	0.2	ANKK1	chr11	protein_coding	ankyrin repeat and kinase domain containing 1
ENSG00000136352.20	1.26409315962071	3.74655564026188	1.86910846051089	2.00446133513184	0.0450206647339304	1	0	0	0	0.01	0	0.01	NKX2-1	chr14	protein_coding	NK2 homeobox 1
ENSG00000258743.8	28.5873736349944	0.909834413625013	0.354428178691913	2.56704875154943	0.0102568190868591	0.0319091230628189	0.03	0.04	0.04	0.09	0.06	0.08	LINC02301	chr14	lncRNA	long intergenic non-protein coding RNA 2301
ENSG00000229666.2	110.139973298274	0.692316462719074	0.194783420165719	3.55428846115373	0.000379003268228174	0.00181038162611635	1.13	1.42	0.97	1.63	2.13	1.98	MAST4-AS1	chr5	lncRNA	MAST4 antisense RNA 1
ENSG00000286966.1	1515.9493466511	-1.08447	0.0861740713305097	-12.5847	2.56466767717103e-36	4.8796177120912e-34	33.9	27.81	29.17	15.93	15.12	12.53	ENSG00000286966	chr1	lncRNA	novel transcript
ENSG00000244486.9	140.673680508333	-0.90849	0.169466601066983	-5.36088	8.2818523312159e-08	9.14007173545142e-07	0.55	0.72	0.67	0.35	0.32	0.37	SCARF2	chr22	protein_coding	scavenger receptor class F member 2
ENSG00000059804.17	76.9715057137324	1.29317190935095	0.229361418034862	5.63814054007286	1.71896195558753e-08	2.17122553090458e-07	0.08	0.08	0.08	0.16	0.19	0.23	SLC2A3	chr12	protein_coding	solute carrier family 2 member 3
ENSG00000283959.2	95.3937996555084	0.630103673021435	0.192701566616862	3.26984198459702	0.00107607576545601	0.00455505139592912	0.27	0.26	0.3	0.43	0.42	0.46	ENSG00000283959	chr8	lncRNA	novel transcript
ENSG00000004139.14	219.504816776157	-0.991354	0.135357794665196	-7.32395	2.40771099953339e-13	6.37179741091744e-12	0.32	0.31	0.35	0.19	0.17	0.16	SARM1	chr17	protein_coding	sterile alpha and TIR motif containing 1
ENSG00000232555.2	25.6815250564041	-0.828315	0.368180985706828	-2.24975	0.0244647857102521	0.0664164916961259	0.15	0.18	0.15	0.08	0.09	0.1	ENSG00000232555	chr2	lncRNA	novel transcript
ENSG00000293160.1	26.8926083842421	0.733303043680656	0.363313609573123	2.01837482648188	0.043552239089347	0.106638678073686	0.05	0.05	0.05	0.08	0.1	0.07	ENSG00000293160	chrX	lncRNA	novel transcript
ENSG00000273448.1	49.4874838813183	-0.694064	0.278722417886785	-2.49016	0.0127684320896532	0.0383180159423016	0.59	0.65	0.49	0.43	0.26	0.4	ENSG00000273448	chr7	lncRNA	novel transcript
ENSG00000142623.11	3277.25942482204	-0.986261	0.0551290280355779	-17.8901	1.40977769888046e-71	1.06173882946934e-68	11.3	10.4	11.82	5.78	5.55	5.85	PADI1	chr1	protein_coding	peptidyl arginine deiminase 1
ENSG00000163064.7	51.4909307192941	-0.626806	0.268333766031337	-2.33592	0.0194954837087721	0.0548879856753981	0.31	0.28	0.24	0.15	0.17	0.22	EN1	chr2	protein_coding	engrailed homeobox 1
ENSG00000153823.19	24.3547276762707	0.904904947446803	0.398597492024512	2.27022238110609	0.0231940937158475	0.0634624952942694	0.05	0.05	0.08	0.12	0.15	0.09	PID1	chr2	protein_coding	phosphotyrosine interaction domain containing 1
ENSG00000135905.21	72.4675260192001	0.989523884263577	0.223983021080807	4.41785220812154	9.96865442149832e-06	7.17576378608451e-05	0.06	0.05	0.05	0.1	0.11	0.1	DOCK10	chr2	protein_coding	dedicator of cytokinesis 10
ENSG00000261150.3	336.293849733221	-0.850997	0.112359587016757	-7.57387	3.62254307930454e-14	1.07164429064533e-12	0.35	0.35	0.32	0.21	0.2	0.17	EPPK1	chr8	protein_coding	epiplakin 1
ENSG00000140945.17	6848.80502627222	-0.623543	0.0471827155396636	-13.2155	7.14130362724599e-40	1.67635146834378e-37	9.89	9.28	9.26	6.28	6.46	6	CDH13	chr16	protein_coding	cadherin 13
ENSG00000155265.12	190.866090440128	0.736889824863394	0.139417510886704	5.28548975072592	1.2536889236103e-07	1.33611009989718e-06	0.28	0.26	0.25	0.43	0.47	0.44	GOLGA7B	chr10	protein_coding	golgin A7 family member B
ENSG00000267601.1	6.04623	-3.0589	0.965627906410144	-3.16779	0.00153604879262294	1	0.35	0.27	0.49	0.08	0.03	0.03	ENSG00000267601	chr17	lncRNA	novel transcript%2C antisense to TIMP2
ENSG00000128590.5	829.424835162315	-0.609172	0.0726398994085705	-8.38619	5.0213702451603e-17	2.06275607230164e-15	4.99	4.95	4.96	3.35	3.15	3.41	DNAJB9	chr7	protein_coding	DnaJ heat shock protein family (Hsp40) member B9
ENSG00000251023.1	31.9992177699434	-0.73889	0.331159830404331	-2.23122	0.0256666438399929	0.0691598967513224	0.16	0.17	0.15	0.08	0.11	0.1	ENSG00000251023	chr5	lncRNA	novel transcript
ENSG00000169184.7	559.022685358696	-0.901016	0.0886415028852878	-10.1647	2.84933528582639e-24	2.2889660129472e-22	1.11	1.11	1.1	0.61	0.55	0.65	MN1	chr22	protein_coding	MN1 proto-oncogene%2C transcriptional regulator
ENSG00000204983.15	20.0406895033589	-2.30283	0.47293230426335	-4.86927	1.12012468552784e-06	9.96861333870792e-06	0.2	0.26	0.21	0.05	0.04	0.05	PRSS1	chr7	protein_coding	serine protease 1
ENSG00000197353.4	102.962209203894	-1.21356	0.233050124505674	-5.20728	1.91633519769476e-07	1.97930049704759e-06	3.4	2.24	3.54	1.6	0.84	1.58	LYPD2	chr8	protein_coding	LY6/PLAUR domain containing 2
ENSG00000171227.7	31.2374366511214	-1.10635	0.35037730613267	-3.15761	0.00159069120074397	0.00640493282545051	0.27	0.21	0.22	0.13	0.07	0.13	TMEM37	chr2	protein_coding	transmembrane protein 37
ENSG00000290935.1	4.88808338931817	-2.05494	0.923530823166125	-2.2251	0.0260748596220619	1	0.04	0.06	0.04	0.01	0.01	0.01	ENSG00000290935	chr5	lncRNA	novel transcript
ENSG00000260183.1	23.572517173094	1.02120297542681	0.412558751568204	2.47529102593279	0.0133127645096208	0.0397601154182744	0.34	0.29	0.47	0.94	0.48	0.85	ENSG00000260183	chr16	lncRNA	novel transcript%2C antisense DYNLRB2
ENSG00000182040.9	89.713196820255	-1.00209	0.204160085314329	-4.90835	9.18476490699724e-07	8.29658299320215e-06	0.4	0.46	0.41	0.24	0.21	0.19	USH1G	chr17	protein_coding	USH1 protein network component sans
ENSG00000249637.4	127.04193400191	0.631811527541867	0.176594253863327	3.57775813040241	0.000346553910348586	0.0016788962555751	0.64	0.93	0.79	1.28	1.16	1.28	ANKHD1-DT	chr5	lncRNA	ANKHD1 divergent transcript
ENSG00000235092.7	102.953307767365	-0.972586	0.204178327763949	-4.76341	1.90346115268066e-06	1.61526104857761e-05	0.24	0.2	0.24	0.15	0.09	0.12	ID2-AS1	chr2	lncRNA	ID2 antisense RNA 1
ENSG00000198768.11	283.298345300627	-0.935824	0.123962882609639	-7.54923	4.37853130876586e-14	1.28061413278225e-12	1.11	1.2	1.03	0.55	0.55	0.67	APCDD1L	chr20	protein_coding	APC down-regulated 1 like
ENSG00000133874.2	85.3808280228229	-0.746257	0.205005204980724	-3.64019	0.000272441636279062	0.00136183146453099	0.73	0.78	0.65	0.44	0.42	0.45	RNF122	chr8	protein_coding	ring finger protein 122
ENSG00000196081.10	55.1237444007291	0.657121585401118	0.260324774318644	2.52423760712373	0.0115949528585414	0.035360008928317	0.16	0.17	0.16	0.31	0.2	0.27	ZNF724	chr19	protein_coding	zinc finger protein 724
ENSG00000258728.2	160.84273760198	-0.892948	0.152672919464926	-5.84876	4.95239079150527e-09	6.92300568882117e-08	0.63	0.59	0.54	0.31	0.33	0.32	ENSG00000258728	chr9	protein_coding	novel protein (GALT-IL11RA readthrough)
ENSG00000184574.10	422.160315112546	-0.64536	0.100340052264123	-6.43173	1.26158770162647e-10	2.23560761832337e-09	2.45	2.36	2.21	1.38	1.57	1.59	LPAR5	chr12	protein_coding	lysophosphatidic acid receptor 5
ENSG00000171435.15	87.3786894847283	0.591891971661675	0.200298105495609	2.95505526723342	0.00312613044590705	0.0115599033980708	0.05	0.05	0.05	0.08	0.07	0.07	KSR2	chr12	protein_coding	kinase suppressor of ras 2
ENSG00000175592.9	7170.05942485519	0.857491888292387	0.0510055449985356	16.8117385730709	2.00212244369105e-63	1.09661706574896e-60	36.18	33.45	32.37	60.25	65.25	62.03	FOSL1	chr11	protein_coding	FOS like 1%2C AP-1 transcription factor subunit
ENSG00000288622.1	69.2746671439929	-0.795238	0.230898069424906	-3.44411	0.00057294565853583	0.0026138295754758	0.2	0.19	0.18	0.09	0.1	0.13	PDCD6-AHRR	chr5	protein_coding	PDCD6-AHRR readthrough (NMD candidate)
ENSG00000255860.3	1.47475638006124	-4.06204	1.88773606275815	-2.1518	0.0314128212123023	1	0.07	0	0.08	0	0	0	ENSG00000255860	chr11	unprocessed_pseudogene	folate receptor 3 (gamma) (FOLR3) pseudogene
ENSG00000118322.14	45.3180140402957	-0.5969	0.280418449300315	-2.12861	0.0332868557978044	0.0855602842072404	0.06	0.06	0.07	0.05	0.03	0.04	ATP10B	chr5	protein_coding	ATPase phospholipid transporting 10B (putative)
ENSG00000166246.14	44.3344138482617	-0.603674	0.305459254869053	-1.97628	0.0481227950343499	0.115725710341909	0.14	0.15	0.16	0.15	0.09	0.07	DNAAF8	chr16	protein_coding	dynein axonemal assembly factor 8
ENSG00000002726.21	30481.9373817956	-0.93923	0.0409573458082772	-22.9319	2.2337057050331e-116	8.07484612369466e-113	134.27	132.06	133.03	74.34	67.72	69.37	AOC1	chr7	protein_coding	amine oxidase copper containing 1
ENSG00000271826.5	331.751979706571	0.591233138267107	0.11731550071592	5.03968473610984	4.66299334825882e-07	4.46417398145012e-06	1.78	1.47	1.57	2.17	2.55	2.63	PLS3-AS1	chrX	lncRNA	PLS3 antisense RNA 1
ENSG00000081052.14	303.118889182112	-0.640473	0.118891764193957	-5.38702	7.16343818694921e-08	7.98760920599056e-07	0.38	0.39	0.41	0.28	0.22	0.26	COL4A4	chr2	protein_coding	collagen type IV alpha 4 chain
ENSG00000272899.4	52.0362466498979	-0.610817	0.262042180143613	-2.33099	0.0197540691302963	0.0554605156151143	0.23	0.17	0.21	0.12	0.14	0.14	SPMIP1	chr7	protein_coding	sperm associated microtubule inner protein 1
ENSG00000170927.15	14.2007393923373	-1.01456	0.507896417851564	-1.99757	0.0457629140326429	0.111252813872229	0.01	0.01	0.02	0	0.01	0.01	PKHD1	chr6	protein_coding	PKHD1 ciliary IPT domain containing fibrocystin/polyductin
ENSG00000268575.1	241.824979071509	-0.664295	0.129538984802277	-5.12814	2.92612038367293e-07	2.90124113740473e-06	0.79	0.71	0.7	0.48	0.51	0.42	ENSG00000268575	chr1	lncRNA	novel transcript%2C readthrough between SLC35E2 and CDK11A
ENSG00000271503.7	202.822611701895	1.10349281613651	0.142355291166409	7.75168107272221	9.06839163824343e-15	2.88663413344504e-13	1.31	1.11	1.15	2.47	2.44	2.86	CCL5	chr17	protein_coding	C-C motif chemokine ligand 5
ENSG00000079337.16	1287.16322530688	-0.59508	0.0638571844186018	-9.31893	1.1752340456272e-20	7.03389250818268e-19	1.64	1.63	1.56	1.1	1.11	1.04	RAPGEF3	chr12	protein_coding	Rap guanine nucleotide exchange factor 3
ENSG00000256043.5	318.125249665055	-0.683754	0.110878605307233	-6.16669	6.9733227229057e-10	1.11246962238765e-08	0.61	0.63	0.64	0.36	0.4	0.42	CTSO	chr4	protein_coding	cathepsin O
ENSG00000279320.1	18.2701776076209	-1.04349	0.451901066470485	-2.30911	0.0209377096313431	0.0582722197061274	0.13	0.14	0.2	0.06	0.06	0.1	ENSG00000279320	chr3	TEC	TEC
ENSG00000139626.16	261.31746113212	-0.627848	0.126077574752812	-4.97985	6.36322950539385e-07	5.92557307109706e-06	0.83	0.96	0.9	0.59	0.65	0.53	ITGB7	chr12	protein_coding	integrin subunit beta 7
ENSG00000111275.13	190.75991049354	-0.600397	0.143777193000206	-4.17589	2.96829186090981e-05	0.00018998539442615	0.3	0.31	0.29	0.18	0.23	0.19	ALDH2	chr12	protein_coding	aldehyde dehydrogenase 2 family member
ENSG00000099994.11	16.5803360751194	-1.00436	0.475905679633981	-2.11042	0.0348220730025013	0.0888493745793636	0.07	0.04	0.05	0.03	0.03	0.02	SUSD2	chr22	protein_coding	sushi domain containing 2
ENSG00000162894.12	63.0007225230097	0.872006827053257	0.242064402216312	3.60237531445876	0.000315322657400425	0.00154289578573705	0.14	0.16	0.19	0.3	0.3	0.31	FCMR	chr1	protein_coding	Fc mu receptor
ENSG00000122641.11	188.091785644136	0.71427851271855	0.147395188920947	4.84600968286449	1.25969370718515e-06	1.10879898548401e-05	0.2	0.23	0.22	0.32	0.35	0.41	INHBA	chr7	protein_coding	inhibin subunit beta A
ENSG00000274021.1	80.9460234229664	-0.589895	0.210614013265114	-2.80084	0.00509704427472353	0.0176010464583096	0.49	0.54	0.6	0.33	0.36	0.4	ENSG00000274021	chr12	lncRNA	novel transcript%2C antisense to DUSP6
ENSG00000129151.9	19.3444331527382	1.18863527517443	0.447283519916389	2.65745376757145	0.00787333886938784	0.0254945539348236	0.06	0.03	0.08	0.16	0.12	0.14	BBOX1	chr11	protein_coding	gamma-butyrobetaine hydroxylase 1
ENSG00000159388.6	1895.18632740012	-0.647667	0.0626624838580306	-10.3358	4.85300454367315e-25	4.13764420409869e-23	10.95	10.17	10.53	7.45	6.42	6.66	BTG2	chr1	protein_coding	BTG anti-proliferation factor 2
ENSG00000211891.6	658.818510380164	-1.02749	0.0866183236571052	-11.8623	1.85890299258703e-32	2.94733961324654e-30	6.75	6.75	7.12	3.61	3.03	3.63	IGHE	chr14	IG_C_gene	immunoglobulin heavy constant epsilon
ENSG00000255248.11	254.841353974759	0.857166936494653	0.136105204836162	6.29782628464853	3.01848509869086e-10	5.05177019989234e-09	0.07	0.08	0.08	0.12	0.14	0.15	MIR100HG	chr11	lncRNA	mir-100-let-7a-2-mir-125b-1 cluster host gene
ENSG00000274565.1	3.48174708662009	2.50450104408059	1.1881088078413	2.10797279470646	0.0350333427284987	1	0.02	0.01	0	0.07	0.08	0.05	ENSG00000274565	chr17	lncRNA	novel transcript
ENSG00000130701.4	67.2536747058074	0.71921688097831	0.23837640439989	3.01714795467668	0.00255165235734037	0.00969542071871497	0.29	0.19	0.21	0.36	0.41	0.37	RBBP8NL	chr20	protein_coding	RBBP8 N-terminal like
ENSG00000289005.2	29.8306868972712	0.900702903813655	0.345607554572791	2.60614356340394	0.00915680728487928	0.0290011024486057	0.31	0.22	0.25	0.49	0.53	0.48	ENSG00000289005	chr3	lncRNA	novel transcript
ENSG00000221947.8	43.774042155371	-0.715948	0.291397407943653	-2.45695	0.0140122945578819	0.0414996270905645	0.18	0.15	0.2	0.09	0.1	0.13	XKR9	chr8	protein_coding	XK related 9
ENSG00000214279.13	575.179827010171	-0.663014	0.0931129192885245	-7.12053	1.07510951895405e-12	2.61894940095613e-11	1.04	1.04	1	0.74	0.66	0.59	SCART1	chr10	protein_coding	scavenger receptor family member expressed on T cells 1
ENSG00000265190.7	21562.6156588379	-0.685	0.0400780546979453	-17.0916	1.71267022362464e-65	1.03188380973385e-62	69.84	67.85	64.79	43.05	42.78	42.01	ANXA8	chr10	protein_coding	annexin A8
ENSG00000266714.11	103.349827302836	-0.681999	0.201644510155516	-3.38219	0.000719112946404278	0.00321254733224353	0.1	0.13	0.13	0.06	0.09	0.07	MYO15B	chr17	protein_coding	myosin XVB
ENSG00000182463.17	21.7694692298572	-0.93805	0.416379669611579	-2.25287	0.0242672011711486	0.0660288515984512	0.02	0.02	0.04	0.01	0.02	0.02	TSHZ2	chr20	protein_coding	teashirt zinc finger homeobox 2
ENSG00000182580.3	3820.06799998198	-0.691219	0.0602402053532899	-11.4744	1.77454820266161e-30	2.3075509901517e-28	13.83	13.15	12.31	8.97	8.01	7.74	EPHB3	chr3	protein_coding	EPH receptor B3
ENSG00000168490.14	71.1812409942423	-0.590577	0.226203813033068	-2.61082	0.00903261595443735	0.028678119335404	0.31	0.27	0.24	0.18	0.17	0.2	PHYHIP	chr8	protein_coding	phytanoyl-CoA 2-hydroxylase interacting protein
ENSG00000251584.2	12.9543592485252	-1.10965	0.549969775686403	-2.01766	0.043626676282766	0.106792006204089	0.1	0.11	0.23	0.06	0.06	0.08	ENSG00000251584	chr4	lncRNA	novel transcript
ENSG00000114841.18	276.611250674923	-0.611741	0.131885233475934	-4.63843	3.51059475275482e-06	2.8264770020223e-05	0.28	0.29	0.34	0.22	0.22	0.17	DNAH1	chr3	protein_coding	dynein axonemal heavy chain 1
ENSG00000163739.5	174.091946999762	1.1101420187312	0.148712703447981	7.46501134732937	8.32924342658688e-14	2.33051199590647e-12	1.03	1.07	0.96	2.37	2.13	2.19	CXCL1	chr4	protein_coding	C-X-C motif chemokine ligand 1
ENSG00000205420.11	44338.0943001732	-0.65065	0.0417102265004658	-15.5993	7.36017061687799e-55	3.41115599743768e-52	230.58	239.87	228.16	152.61	154.76	144.28	KRT6A	chr12	protein_coding	keratin 6A
ENSG00000179826.8	39.2607153311067	-2.10009	0.329823087968345	-6.36732	1.92365524154544e-10	3.32727928142907e-09	0.49	0.47	0.46	0.12	0.12	0.09	MRGPRX3	chr11	protein_coding	MAS related GPR family member X3
ENSG00000102575.14	28.0750843684654	-0.877442	0.359749728588639	-2.43903	0.0147265494729328	0.0433592411994234	0.09	0.12	0.11	0.07	0.06	0.05	ACP5	chr19	protein_coding	acid phosphatase 5%2C tartrate resistant
ENSG00000196878.15	39546.4027861761	-0.617024	0.040495182597418	-15.237	2.00933925377772e-52	7.89539282870269e-50	129.57	131.12	128.07	89.71	85.13	82.47	LAMB3	chr1	protein_coding	laminin subunit beta 3
ENSG00000168071.22	846.598823883501	-0.611131	0.085594019081087	-7.13987	9.34164350393631e-13	2.29104757576186e-11	1.59	1.59	1.44	1.17	0.95	0.96	CCDC88B	chr11	protein_coding	coiled-coil domain containing 88B
ENSG00000057149.16	233.329791515253	-1.54128	0.132448848536811	-11.6368	2.67909934324306e-31	3.75385431233475e-29	2.55	2.52	2.61	0.85	0.85	0.97	SERPINB3	chr18	protein_coding	serpin family B member 3
ENSG00000188677.15	143.252155210637	0.66889586309065	0.167108744330431	4.00275799911473	6.26083343234224e-05	0.000369698021200869	0.18	0.23	0.16	0.3	0.3	0.32	PARVB	chr22	protein_coding	parvin beta
ENSG00000198535.5	42.8289143269303	1.20350329033355	0.295968991287605	4.06631547817811	4.77622696300421e-05	0.000292051090515227	0.09	0.09	0.1	0.25	0.2	0.21	C2CD4A	chr15	protein_coding	C2 calcium dependent domain containing 4A
ENSG00000197265.9	1218.6876124741	-0.743403	0.0677723688029404	-10.9691	5.3794562204513e-28	5.8929497687671e-26	7	7.93	7.39	4.43	4.48	4.61	GTF2E2	chr8	protein_coding	general transcription factor IIE subunit 2
ENSG00000166197.17	19023.4609592607	0.761227225669732	0.0412572381242883	18.4507558013583	5.14208874268577e-76	4.42586923924025e-73	45.75	45.75	42.71	75.71	78.32	76.81	NOLC1	chr10	protein_coding	nucleolar and coiled-body phosphoprotein 1
ENSG00000143850.16	1046.48742939204	-0.859133	0.0801427814756377	-10.72	8.19746009015342e-27	8.37113509206345e-25	1.76	1.83	1.68	1.1	0.99	0.87	PLEKHA6	chr1	protein_coding	pleckstrin homology domain containing A6
ENSG00000267296.2	39.0695911246299	0.91333811228756	0.304041781678092	3.00398881774272	0.00266465118473324	0.0100655319047133	0.14	0.18	0.15	0.33	0.28	0.28	CEBPA-DT	chr19	lncRNA	CEBPA divergent transcript
ENSG00000133328.4	63.5102764493891	-0.60991	0.235200690405368	-2.59315	0.00951021855365032	0.0299576856669971	1.39	1.23	1.31	0.94	0.76	0.91	PLAAT2	chr11	protein_coding	phospholipase A and acyltransferase 2
ENSG00000244184.1	30.9477210322362	0.760636441516173	0.342582197245992	2.22030347061496	0.0263981745038959	0.0707828221566412	0.71	0.65	0.48	0.89	1.16	1.1	PELP1-DT	chr17	lncRNA	PELP1 divergent transcript
ENSG00000105499.14	62.9009328956798	-1.40823	0.250703361746168	-5.61711	1.94177839171691e-08	2.42219768324936e-07	0.17	0.17	0.19	0.06	0.08	0.06	PLA2G4C	chr19	protein_coding	phospholipase A2 group IVC
ENSG00000184408.10	13.738557065029	1.06465717551869	0.524000731696777	2.03178566577798	0.0421753589573307	0.103787557951498	0.02	0.02	0.01	0.04	0.03	0.05	KCND2	chr7	protein_coding	potassium voltage-gated channel subfamily D member 2
ENSG00000253130.2	20.947193540021	0.959449893354072	0.434725242281574	2.20702595579354	0.0273122460387008	0.0727374167009749	0.06	0.1	0.06	0.18	0.16	0.1	ENSG00000253130	chr8	lncRNA	novel transcript
ENSG00000116035.4	904.149448717567	-1.52852	0.0892631182425077	-17.1238	9.86885711482838e-66	6.37069972680439e-63	6.02	5.22	5.79	2.26	1.71	2.03	VAX2	chr2	protein_coding	ventral anterior homeobox 2
ENSG00000273384.1	11.7947305913353	1.37804512030703	0.572025227991508	2.40906353928762	0.0159935132508136	0.0464763266894624	0.18	0.15	0.1	0.48	0.35	0.29	ENSG00000273384	chr1	lncRNA	novel transcript
ENSG00000013619.15	88.7884959970358	-0.699507	0.200804840435498	-3.48352	0.000494869302104735	0.00228474141393182	0.22	0.19	0.21	0.14	0.13	0.12	MAMLD1	chrX	protein_coding	mastermind like domain containing 1
ENSG00000074660.17	78.5841039245354	-0.858597	0.223716788770026	-3.83787	0.000124103875477201	0.000679339051862632	0.26	0.25	0.26	0.17	0.1	0.16	SCARF1	chr17	protein_coding	scavenger receptor class F member 1
ENSG00000188580.16	24.4634812896229	1.16098828216827	0.403345749832657	2.8783947336744	0.00399704652912169	0.0142836330592872	0.06	0.04	0.03	0.11	0.09	0.1	NKAIN2	chr6	protein_coding	sodium/potassium transporting ATPase interacting 2
ENSG00000070759.17	455.933605425011	-0.671324	0.0958415414444152	-7.00452	2.4782932182288e-12	5.70638852477522e-11	2.1	2.2	2.08	1.39	1.23	1.44	TESK2	chr1	protein_coding	testis associated actin remodelling kinase 2
ENSG00000072182.14	2.81189762180016	-2.88787	1.45153463338943	-1.98953	0.0466430958927291	1	0.01	0	0.02	0.01	0	0	ASIC4	chr2	protein_coding	acid sensing ion channel subunit family member 4
ENSG00000111186.13	291.554307423519	-1.00421	0.120478337664196	-8.33521	7.73636375729312e-17	3.12829474078463e-15	1.15	1.06	1.25	0.58	0.54	0.63	WNT5B	chr12	protein_coding	Wnt family member 5B
ENSG00000176678.6	103.147344257198	0.70503871459594	0.187910313382326	3.75199584262017	0.000175432374204141	0.000921784931319724	0.2	0.2	0.18	0.32	0.35	0.3	FOXL1	chr16	protein_coding	forkhead box L1
ENSG00000288611.1	25.5168493938182	1.03671614253898	0.380316508419755	2.72592990203506	0.00641206143415776	0.0213165367707194	0.04	0.06	0.05	0.1	0.09	0.12	NPBWR1	chr8	protein_coding	neuropeptides B and W receptor 1
ENSG00000234139.6	18.8946571753466	-0.916362	0.438416925681336	-2.09016	0.0366033589789589	0.0926060333727421	0.07	0.08	0.08	0.06	0.04	0.03	ENSG00000234139	chr20	lncRNA	novel transcript
ENSG00000092964.18	2076.7843665412	-0.585898	0.0545794920727925	-10.7348	6.98907217533912e-27	7.26019997524452e-25	4.34	4.13	4.43	2.97	2.83	2.92	DPYSL2	chr8	protein_coding	dihydropyrimidinase like 2
ENSG00000183647.11	117.544930292902	0.589956545562545	0.181562204789088	3.24933565467476	0.00115674897433405	0.00484099044016856	0.18	0.23	0.18	0.31	0.31	0.27	ZNF530	chr19	protein_coding	zinc finger protein 530
ENSG00000105388.17	682.328223285914	-0.83373	0.0844991214058527	-9.86673	5.80244806354262e-23	4.14542485172066e-21	2.74	2.55	2.98	1.6	1.52	1.6	CEACAM5	chr19	protein_coding	CEA cell adhesion molecule 5
ENSG00000101986.12	271.928403445489	-0.614088	0.121431584656764	-5.05707	4.25748870182442e-07	4.10640919346192e-06	1.06	0.9	0.97	0.67	0.67	0.61	ABCD1	chrX	protein_coding	ATP binding cassette subfamily D member 1
ENSG00000130270.16	182.568575836113	-0.623714	0.14211000327336	-4.38895	1.13898551000495e-05	8.08925858284459e-05	0.38	0.42	0.4	0.27	0.24	0.27	ATP8B3	chr19	protein_coding	ATPase phospholipid transporting 8B3
ENSG00000131203.13	285.202120058779	-1.00388	0.12394421665547	-8.09941	5.52256646391306e-16	1.98056327054025e-14	1.24	1.41	1.47	0.7	0.62	0.76	IDO1	chr8	protein_coding	indoleamine 2%2C3-dioxygenase 1
ENSG00000135604.11	59.3947913970087	0.711759543046114	0.24479285521135	2.90759933508514	0.00364214649580817	0.013182178196182	0.1	0.09	0.1	0.16	0.18	0.15	STX11	chr6	protein_coding	syntaxin 11
ENSG00000142178.9	1541.31554889891	-0.70496	0.0579354764115934	-12.168	4.60068096449724e-34	7.69975078085997e-32	4.6	4.72	4.52	2.91	2.83	2.88	SIK1	chr21	protein_coding	salt inducible kinase 1
ENSG00000278668.1	10.7425764195366	-1.61995	0.610836300399918	-2.65202	0.00800127761779574	0.0258624987377786	0.37	0.31	0.36	0.05	0.11	0.18	ENSG00000278668	chr17	lncRNA	novel transcript
ENSG00000144810.16	110.465693890854	0.66270479496982	0.186354326046548	3.55615460627561	0.000376322668873185	0.00180043203808439	0.11	0.14	0.1	0.19	0.17	0.19	COL8A1	chr3	protein_coding	collagen type VIII alpha 1 chain
ENSG00000249007.1	16.3286979082242	-0.975252	0.474966172148528	-2.05331	0.0400426002062086	0.0995420160538056	0.35	0.25	0.22	0.18	0.12	0.13	ENSG00000249007	chr1	lncRNA	novel transcript
ENSG00000264301.1	118.735007400555	0.590272923673362	0.176156202358509	3.35084950612213	0.000805640725758195	0.00355256309296886	0.97	0.86	0.85	1.45	1.4	1.24	LINC01444	chr18	lncRNA	long intergenic non-protein coding RNA 1444
ENSG00000291008.1	73.3103074217252	-0.664536	0.234234885094655	-2.83705	0.00455326012848532	0.016008593040726	0.68	0.59	0.75	0.57	0.36	0.38	ENSG00000291008	chr6	lncRNA	novel transcript
ENSG00000089101.19	44.3405391016663	-0.82339	0.285068939124236	-2.88839	0.00387221456811351	0.0139062742536562	0.08	0.1	0.1	0.05	0.06	0.05	CFAP61	chr20	protein_coding	cilia and flagella associated protein 61
ENSG00000165949.13	79.752028963452	-0.607311	0.21662444304437	-2.80352	0.00505481702685821	0.0174795901588793	0.27	0.31	0.29	0.21	0.22	0.16	IFI27	chr14	protein_coding	interferon alpha inducible protein 27
ENSG00000120337.10	6.13624440180988	2.63840913710162	0.943067996830364	2.79768706601143	0.00514699528442981	1	0.01	0.01	0.01	0.02	0.09	0.04	TNFSF18	chr1	protein_coding	TNF superfamily member 18
ENSG00000288825.1	39.3734183922976	1.65114310215981	0.350316956224219	4.71328342183643	2.43756783846249e-06	2.02850086004648e-05	0.46	0.45	0.45	0.84	1.56	1.89	H2AC18	chr1	protein_coding	H2A clustered histone 18
ENSG00000289697.1	20.8097479728144	0.877721834766819	0.428329682802736	2.04917349884212	0.0404451524870856	0.100377060442685	0.02	0.03	0.03	0.03	0.06	0.07	ENSG00000289697	chr1	protein_coding	novel protein
ENSG00000258875.6	26.2796217723639	-0.860468	0.372787625300023	-2.3082	0.0209880608736383	0.0583719341884923	0.17	0.18	0.26	0.13	0.1	0.11	ENSG00000258875	chr14	lncRNA	novel transcript%2C antisense to GPR68
ENSG00000291083.1	42.6909001963219	-0.607337	0.286637726024729	-2.11883	0.0341047718286003	0.0872778919442093	0.15	0.13	0.17	0.09	0.1	0.1	CYP2B7P	chr19	lncRNA	cytochrome P450 family 2 subfamily B member 7%2C pseudogene
ENSG00000221968.9	1729.7100920457	-0.923791	0.0611489757509912	-15.1072	1.45131007445392e-51	5.35355706035809e-49	4.83	4.42	4.33	2.4	2.46	2.4	FADS3	chr11	protein_coding	fatty acid desaturase 3
ENSG00000188385.13	15.1048378184128	1.05174649403037	0.50258295589103	2.09268237552093	0.0363775175801248	0.0921805173504494	0.01	0.01	0.01	0.02	0.01	0.02	JAKMIP3	chr10	protein_coding	Janus kinase and microtubule interacting protein 3
ENSG00000264107.1	36.3274941652567	0.970982550740965	0.317443989604679	3.05875235486473	0.00222260796693751	0.00858778088978098	0.58	0.68	0.63	1.05	1.24	1.45	MIR4733HG	chr17	lncRNA	MIR4733 host gene
ENSG00000144452.15	593.908473312284	-0.601888	0.0914268014971197	-6.58328	4.60177650785782e-11	8.66428233120105e-10	0.96	0.87	0.98	0.64	0.67	0.57	ABCA12	chr2	protein_coding	ATP binding cassette subfamily A member 12
ENSG00000291132.1	27.7623250103924	-0.916437	0.376008822758857	-2.43728	0.0147983818125393	0.0435565463705665	0.13	0.16	0.1	0.08	0.05	0.08	ENSG00000291132	chr1	lncRNA	novel transcript
ENSG00000167566.17	1003.25481410039	-0.603672	0.0706708905697764	-8.54201	1.31903322906459e-17	5.74494593140782e-16	1.97	1.83	1.84	1.33	1.23	1.21	NCKAP5L	chr12	protein_coding	NCK associated protein 5 like
ENSG00000253944.1	60.4439213006616	-0.844784	0.260913547207758	-3.23779	0.00120458442637344	0.0050202590515794	1.75	1.89	2.1	1.37	0.7	1.19	MTUS1-DT	chr8	lncRNA	MTUS1 divergent transcript
ENSG00000171951.5	54.8816521390196	1.29201972828232	0.261761661642568	4.93586310605927	7.97970665304558e-07	7.28082775132755e-06	0.17	0.15	0.14	0.42	0.37	0.37	SCG2	chr2	protein_coding	secretogranin II
ENSG00000035862.13	3589.56933742793	-1.15421	0.0522260476224856	-22.1003	3.14166311028016e-108	6.30950674647933e-105	9.88	10.05	10.18	4.26	4.66	4.79	TIMP2	chr17	protein_coding	TIMP metallopeptidase inhibitor 2
ENSG00000145113.22	4094.83907544972	-0.791539	0.212325377980803	-3.72795	0.000193039973413373	0.00100466384090029	3.23	2.81	3.28	2.1	2.04	1.32	MUC4	chr3	protein_coding	mucin 4%2C cell surface associated
ENSG00000141404.17	39.9501277650677	-0.695254	0.295307976744613	-2.35434	0.0185557979002853	0.0525781544203884	0.07	0.08	0.08	0.05	0.05	0.05	GNAL	chr18	protein_coding	G protein subunit alpha L
ENSG00000289526.2	9.78604170479802	2.21918777622498	0.681145064555014	3.25802518685907	0.00112190448322587	0.0047192049183867	0.01	0.02	0.01	0.05	0.07	0.06	ENSG00000289526	chr11	lncRNA	novel transcript
ENSG00000176697.20	38.6413556837797	0.737761075499744	0.299565737142951	2.46276854801886	0.0137868882963778	0.0409528358187394	0.05	0.04	0.05	0.08	0.08	0.08	BDNF	chr11	protein_coding	brain derived neurotrophic factor
ENSG00000286785.1	27.5160743951973	-0.959124	0.378238465652806	-2.53577	0.0112201523002671	0.0344085939645959	0.1	0.07	0.07	0.05	0.05	0.03	LINC01622	chr6	lncRNA	long intergenic non-protein coding RNA 1622
ENSG00000185567.7	16272.9398324178	-0.755076	0.0570577116395844	-13.2335	5.61706370757957e-40	1.33590034887501e-37	13.87	13.19	13.98	8.76	8.55	7.38	AHNAK2	chr14	protein_coding	AHNAK nucleoprotein 2
ENSG00000184368.16	74.5987269719029	0.671671538926997	0.239876763520319	2.80006920666204	0.00510916516303696	0.0176371581974586	0.16	0.13	0.2	0.32	0.21	0.28	MAP7D2	chrX	protein_coding	MAP7 domain containing 2
ENSG00000152076.19	35.4518475354371	0.668522794340523	0.321570490060099	2.07893079435113	0.0376237118267739	0.0946220385792316	0.07	0.09	0.07	0.1	0.15	0.12	CCDC74B	chr2	protein_coding	coiled-coil domain containing 74B
ENSG00000124107.5	972.128448789197	-0.612346	0.0725788547373114	-8.43698	3.25654533416755e-17	1.36888504453671e-15	26.13	23.99	24.35	16.02	15.76	17.6	SLPI	chr20	protein_coding	secretory leukocyte peptidase inhibitor
ENSG00000168032.10	477.065940447662	-0.859544	0.0971012603504445	-8.85204	8.59355764485903e-19	4.16430440833316e-17	2.1	2.12	2.25	1.31	1.22	1.1	ENTPD3	chr3	protein_coding	ectonucleoside triphosphate diphosphohydrolase 3
ENSG00000249942.1	9.18136399572596	3.29860946677904	0.836372860163138	3.94394608420894	8.01516856794422e-05	1	0	0.04	0.05	0.27	0.24	0.36	ENSG00000249942	chr4	lncRNA	novel transcript
ENSG00000148180.22	13373.206701513	-0.87996	0.0432028922273804	-20.3681	3.20941480027695e-92	4.46232096269276e-89	20.03	20.05	19.06	11.26	10.31	11.05	GSN	chr9	protein_coding	gelsolin
ENSG00000124875.10	125.388497261588	0.651605564307599	0.17168015679329	3.79546230897354	0.000147368583616125	0.000789942808084657	0.64	0.64	0.54	0.94	0.91	1.03	CXCL6	chr4	protein_coding	C-X-C motif chemokine ligand 6
ENSG00000246334.3	33.5697411329994	0.8394060620115	0.329884363292053	2.54454637872107	0.0109419780014617	0.0336927176109746	0.13	0.1	0.13	0.22	0.19	0.26	PRR7-AS1	chr5	lncRNA	PRR7 antisense RNA 1
ENSG00000105711.14	13.2400748096509	-1.56537	0.5816012215402	-2.69148	0.00711358887452852	0.0233184836610633	0.05	0.02	0.02	0.01	0	0.01	SCN1B	chr19	protein_coding	sodium voltage-gated channel beta subunit 1
ENSG00000115232.14	209.708406563158	1.04655190933517	0.138070635655904	7.57982973253895	3.46008748870231e-14	1.0252636288245e-12	0.15	0.16	0.17	0.36	0.31	0.35	ITGA4	chr2	protein_coding	integrin subunit alpha 4
ENSG00000169992.10	1344.89221055306	-0.613774	0.0752378835172238	-8.15777	3.41254623437016e-16	1.24861889040973e-14	3.75	3.59	3.39	2.58	2.44	2.11	NLGN2	chr17	protein_coding	neuroligin 2
ENSG00000260287.4	39.2477592679624	-0.623622	0.308412509845243	-2.02204	0.043172408278009	0.105907753523418	0.27	0.25	0.35	0.15	0.19	0.23	TBC1D3G	chr17	protein_coding	TBC1 domain family member 3G
ENSG00000167653.5	344.498532805248	-0.795927	0.116249587605582	-6.84671	7.55700331495932e-12	1.61648325346615e-10	3.16	2.83	3.37	1.95	1.57	1.95	PSCA	chr8	protein_coding	prostate stem cell antigen
ENSG00000167741.11	151.730165084372	-0.815669	0.157531112773854	-5.17783	2.24487135160642e-07	2.28855328146001e-06	0.85	0.72	0.74	0.43	0.46	0.44	GGT6	chr17	protein_coding	gamma-glutamyltransferase 6
ENSG00000186451.2	40.5932168278678	0.633951815672539	0.297705230648051	2.12946146190492	0.0332161000745884	0.0854270075196622	0.17	0.18	0.2	0.32	0.3	0.24	SPATA12	chr3	protein_coding	spermatogenesis associated 12
ENSG00000149260.18	131.868892319095	-0.810477	0.16872035891006	-4.80367	1.55782101963015e-06	1.34725430286196e-05	0.37	0.35	0.31	0.21	0.19	0.2	CAPN5	chr11	protein_coding	calpain 5
ENSG00000235899.4	25.6333242705737	0.988055842235961	0.379456469535273	2.60387138331322	0.00921773407405196	0.029163406859529	0.11	0.11	0.07	0.19	0.18	0.22	LINC01564	chr6	lncRNA	long intergenic non-protein coding RNA 1564
ENSG00000258655.2	214.576792274657	0.594855633862021	0.134081972507296	4.43650718093109	9.14302864454921e-06	6.64763647426496e-05	1.08	1.11	1.29	1.81	1.82	1.72	ARHGAP5-AS1	chr14	lncRNA	ARHGAP5 antisense RNA 1 (head to head)
ENSG00000170477.13	11865.9501143646	-0.931624	0.0586777210476253	-15.877	9.14942092629914e-57	4.59377175674603e-54	72.88	66.25	65.07	39.97	34.12	34.62	KRT4	chr12	protein_coding	keratin 4
ENSG00000173210.21	110.326886536574	0.593789531542767	0.183644125844889	3.23337067717755	0.00122338711686781	0.00509040564856943	0.15	0.14	0.18	0.24	0.22	0.24	ABLIM3	chr5	protein_coding	actin binding LIM protein family member 3
ENSG00000274124.1	2.00270669919195	3.32465426003026	1.64888945437864	2.01629906189382	0.0437687129634416	1	0	0.04	0	0.04	0.16	0.24	ENSG00000274124	chr12	lncRNA	novel transcript%2C antisense to ASB8
ENSG00000239906.1	5.64477976332531	-1.97195	0.957058558410452	-2.06043	0.0393575617852635	1	0.72	0.22	0.11	0.04	0.2	0.03	ENSG00000239906	chr1	lncRNA	novel transcript
ENSG00000179148.10	96.4561596326493	0.693243958041259	0.194977626863949	3.55550515816355	0.00037725354293781	0.001803930631905	0.27	0.25	0.22	0.42	0.42	0.38	ALOXE3	chr17	protein_coding	arachidonate lipoxygenase 3
ENSG00000128165.9	77.7690803114713	0.987902953729589	0.225496969215895	4.38100324436624	1.1813411205014e-05	8.36378407875551e-05	0.15	0.14	0.17	0.33	0.34	0.26	ADM2	chr22	protein_coding	adrenomedullin 2
ENSG00000164509.16	43.9927949182261	0.97688986982251	0.294325110514368	3.31908435578357	0.000903131426481159	0.0039131390785497	0.03	0.04	0.04	0.05	0.07	0.07	IL31RA	chr5	protein_coding	interleukin 31 receptor A
ENSG00000089199.10	5.43281964101075	2.42699265876731	0.936525980852764	2.59148460201541	0.00955628180011494	1	0	0.01	0.01	0.02	0.03	0.03	CHGB	chr20	protein_coding	chromogranin B
ENSG00000204531.21	287.228456793097	-0.627246	0.121993851231019	-5.14162	2.72384419409806e-07	2.71858000045955e-06	1.6	1.34	1.64	1.05	0.92	1.05	POU5F1	chr6	protein_coding	POU class 5 homeobox 1
ENSG00000104889.7	34.067748071864	0.704399754343353	0.320211815197507	2.19979313976556	0.0278215749321826	0.0738327656583761	0.16	0.16	0.16	0.24	0.24	0.3	RNASEH2A	chr19	protein_coding	ribonuclease H2 subunit A
ENSG00000127774.7	2163.68100517144	0.641199391111065	0.0551359925126595	11.6294159566248	2.92089156199052e-31	4.06116269099836e-29	28.45	26.82	27.38	41.77	44.56	44.47	EMC6	chr17	protein_coding	ER membrane protein complex subunit 6
ENSG00000160145.16	161.572068959507	0.803595040284563	0.152050984364626	5.28503675028833	1.2567952429322e-07	1.338631350383e-06	0.04	0.04	0.04	0.08	0.07	0.08	KALRN	chr3	protein_coding	kalirin RhoGEF kinase
ENSG00000168890.14	277.155679782106	-0.656355	0.11599514094057	-5.65847	1.52725154237841e-08	1.94538912110569e-07	1.38	1.4	1.36	0.88	0.85	0.93	TMEM150A	chr2	protein_coding	transmembrane protein 150A
ENSG00000170577.8	14.6752989506105	-1.26508	0.495298822317802	-2.55417	0.0106440082609958	0.0329266557106792	0.12	0.11	0.13	0.05	0.05	0.05	SIX2	chr2	protein_coding	SIX homeobox 2
ENSG00000148671.14	8915.54358292926	-0.592467	0.0482591850462495	-12.2768	1.20724315875456e-34	2.09816539370083e-32	176.06	174.76	182.91	123.55	110.75	125.07	ADIRF	chr10	protein_coding	adipogenesis regulatory factor
ENSG00000260896.6	94.2302919416837	1.23009071162868	0.204237804369076	6.0228355638107	1.71387545489874e-09	2.56655334277503e-08	0.1	0.09	0.13	0.25	0.25	0.25	ARLNC1	chr16	lncRNA	androgen receptor regulated long noncoding RNA 1
ENSG00000228358.7	20.1879397011621	-1.37984	0.432559260127726	-3.18995	0.00142297892824158	0.00580725764912319	0.03	0.02	0.03	0.01	0.01	0.01	LINC02263	chr4	lncRNA	long intergenic non-protein coding RNA 2263
ENSG00000163995.22	45.1338088941072	-0.726657	0.303641405376379	-2.39314	0.0167048392851933	0.0481179235187041	0.13	0.08	0.13	0.09	0.06	0.06	ABLIM2	chr4	protein_coding	actin binding LIM protein family member 2
ENSG00000261542.1	69.1160363723356	-0.640489	0.224270028754145	-2.85588	0.00429171652342662	0.0152163154493794	0.52	0.5	0.53	0.35	0.3	0.36	ENSG00000261542	chr8	lncRNA	novel transcript
ENSG00000260265.1	197.147502192002	0.723247709055167	0.145739888451128	4.96259271735137	6.95583430655156e-07	6.41790225068502e-06	1.49	1.87	2.07	2.94	2.99	3.18	LINC02562	chr4	lncRNA	long intergenic non-protein coding RNA 2562
ENSG00000072310.18	85500.9159027303	-0.657491	0.0376534044623069	-17.4617	2.80678168760281e-68	1.8789844075341e-65	161.56	164.27	153.8	104.21	102.39	102.04	SREBF1	chr17	protein_coding	sterol regulatory element binding transcription factor 1
ENSG00000204941.14	164.664377145008	-1.33604	0.15325521981402	-8.71778	2.83718600693963e-18	1.31156360806736e-16	0.65	0.64	0.61	0.26	0.24	0.27	PSG5	chr19	protein_coding	pregnancy specific beta-1-glycoprotein 5
ENSG00000267493.4	62.1163587354109	-0.687711	0.244408631653941	-2.81378	0.00489631205010218	0.0170063105890847	0.78	0.69	0.66	0.53	0.36	0.45	CIRBP-AS1	chr19	lncRNA	CIRBP antisense RNA 1
ENSG00000178934.5	39.979416025213	-0.673081	0.305466396869061	-2.20345	0.0275627709966838	0.073221206020732	0.73	0.93	1.15	0.57	0.54	0.68	LGALS7B	chr19	protein_coding	galectin 7B
ENSG00000124731.13	4.80275436444989	1.85855378554051	0.925583	2.00798197503313	0.0446452071195056	1	0	0.01	0	0.02	0.02	0.01	TREM1	chr6	protein_coding	triggering receptor expressed on myeloid cells 1
ENSG00000291029.1	181.006817838446	0.666602997597563	0.156377554442057	4.26277927146228	2.0189992963356e-05	0.000134761492914571	0.73	0.6	0.82	1.09	1.05	1.33	FKBP9P1	chr7	lncRNA	FKBP prolyl isomerase 9 pseudogene 1
ENSG00000147649.10	5801.33742035636	-0.60336	0.0428976415731798	-14.0651	6.22261274362999e-45	1.7852972276367e-42	11.11	11.27	11.15	7.33	7.3	7.77	MTDH	chr8	protein_coding	metadherin
ENSG00000250303.6	56.9696315644744	0.852321551141216	0.260045385239361	3.27758768092227	0.001046982078993	0.00444647581715189	0.06	0.07	0.06	0.11	0.09	0.14	LINC02762	chr11	lncRNA	long intergenic non-protein coding RNA 2762
ENSG00000137673.9	1596.44966848606	-0.992897	0.0644128785119925	-15.4146	1.30638754341644e-53	5.62213210648859e-51	11.4	11.57	11.61	5.87	5.38	6.37	MMP7	chr11	protein_coding	matrix metallopeptidase 7
ENSG00000127507.18	157.485632155176	-0.658242	0.179418244412352	-3.66876	0.00024373003759474	0.00123435708308347	0.32	0.25	0.27	0.24	0.16	0.15	ADGRE2	chr19	protein_coding	adhesion G protein-coupled receptor E2
ENSG00000271392.1	101.647209340447	-0.943003	0.193216084034505	-4.88056	1.05784312733102e-06	9.46091762815846e-06	3.27	3.55	3.69	2.09	1.54	1.92	ENSG00000271392	chr17	lncRNA	novel transcript%2C sense intronic to MMP28
ENSG00000160050.16	59.0055908661188	0.682590816537249	0.265713488233354	2.56889787972595	0.0102022517476629	0.031772174420918	0.13	0.17	0.15	0.21	0.19	0.32	CCDC28B	chr1	protein_coding	coiled-coil domain containing 28B
ENSG00000262152.7	35.029460646552	-0.738399	0.32546182568272	-2.26877	0.0232820933763247	0.0636454685083286	0.08	0.12	0.07	0.05	0.06	0.06	GREP1	chr16	protein_coding	glycine rich extracellular protein 1
ENSG00000123843.13	39.9788918038303	-2.87259	0.368877290183032	-7.78739	6.84058036417512e-15	2.18838035544186e-13	0.32	0.23	0.28	0.04	0.03	0.04	C4BPB	chr1	protein_coding	complement component 4 binding protein beta
ENSG00000235616.1	4.49045388739917	-1.89849	0.950091819411736	-1.99822	0.0456932356890951	1	0.06	0.08	0.11	0.03	0.01	0.03	ST13P2	chr2	processed_pseudogene	ST13%2C Hsp70 interacting protein pseudogene 2
ENSG00000178150.10	186.28048704437	-0.704389	0.140531047519549	-5.01234	5.37728213491674e-07	5.09404478975996e-06	0.97	0.92	1	0.58	0.58	0.64	ZNF114	chr19	protein_coding	zinc finger protein 114
ENSG00000185950.9	1619.39768647745	-0.775902	0.0616602322871462	-12.5835	2.60235172110684e-36	4.89974034989648e-34	3.21	3.23	3.02	1.76	1.91	1.94	IRS2	chr13	protein_coding	insulin receptor substrate 2
ENSG00000185483.13	426.25047444223	0.811915603237697	0.0979172386045804	8.29185559977298	1.11495236565076e-16	4.33392774390052e-15	0.62	0.54	0.58	1.01	1.04	1.04	ROR1	chr1	protein_coding	receptor tyrosine kinase like orphan receptor 1
ENSG00000261644.3	7.69111182603181	-1.41597	0.709252944705735	-1.99643	0.0458871827307781	1	0.05	0.03	0.05	0.02	0.01	0.02	CYLD-AS1	chr16	lncRNA	CYLD antisense RNA 1
ENSG00000261659.2	50.1244470676838	-0.63471	0.26339566715267	-2.40972	0.0159647836606875	0.046407762088602	0.23	0.2	0.22	0.15	0.13	0.15	ENSG00000261659	chr16	lncRNA	novel transcript%2C antisense to FBXL16
ENSG00000105289.15	2716.78488217628	-0.609986	0.0639269371113334	-9.54192	1.4021617411358e-21	9.18263531559044e-20	10.8	10.17	10.27	7.72	6.33	6.75	TJP3	chr19	protein_coding	tight junction protein 3
ENSG00000236797.1	4.19489386528328	-2.08044	0.997965680819237	-2.08468	0.037098501485388	1	0.14	0.19	0.24	0.06	0.03	0.05	SPA17P1	chr10	transcribed_processed_pseudogene	sperm autoantigenic protein 17 pseudogene 1
ENSG00000136695.15	96.6802487902501	0.801907883558405	0.199520239685005	4.01918063462848	5.84008848551232e-05	0.000347922212839931	0.24	0.27	0.32	0.54	0.43	0.5	IL36RN	chr2	protein_coding	interleukin 36 receptor antagonist
ENSG00000291014.1	25.9337171440209	1.42674065887778	0.381800176501111	3.73687794477389	0.000186319308944684	0.000972767622523157	0.05	0.06	0.04	0.14	0.13	0.15	CLCA3P	chr1	lncRNA	chloride channel accessory 3%2C pseudogene
ENSG00000174640.15	224.267437685061	-0.826618	0.132280563653771	-6.24898	4.13151456328563e-10	6.80119542180217e-09	0.72	0.73	0.67	0.44	0.41	0.36	SLCO2A1	chr3	protein_coding	solute carrier organic anion transporter family member 2A1
ENSG00000163218.15	28.9429465153976	-0.694389	0.345093686926703	-2.01218	0.0442014382786262	0.107906671648591	0.22	0.18	0.2	0.12	0.13	0.12	PGLYRP4	chr1	protein_coding	peptidoglycan recognition protein 4
ENSG00000041982.17	410.623003258952	1.23031703871686	0.104209732778506	11.8061624947437	3.62742688936294e-32	5.55641873095213e-30	0.34	0.33	0.3	0.77	0.81	0.72	TNC	chr9	protein_coding	tenascin C
ENSG00000117115.13	2.76124645863925	-2.92366	1.3960281533001	-2.09427	0.0362357681675485	1	0.01	0.01	0.01	0	0	0	PADI2	chr1	protein_coding	peptidyl arginine deiminase 2
ENSG00000160161.9	67.468342025881	-0.669473	0.234713508105244	-2.8523	0.00434041252076235	0.0153678660749813	0.24	0.28	0.2	0.14	0.15	0.16	CILP2	chr19	protein_coding	cartilage intermediate layer protein 2
ENSG00000114812.13	148.937292757495	-0.81053	0.160038989015987	-5.06458	4.09305508083734e-07	3.95625511155802e-06	0.33	0.34	0.3	0.21	0.18	0.17	VIPR1	chr3	protein_coding	vasoactive intestinal peptide receptor 1
ENSG00000285791.1	239.663661249736	-0.638181	0.125822026889086	-5.0721	3.93458383897232e-07	3.81327629433912e-06	0.74	0.71	0.75	0.5	0.43	0.5	ENSG00000285791	chr8	protein_coding	novel transcript
ENSG00000129048.7	15.1935508059951	-1.05029	0.503201982517493	-2.08721	0.0368691485533998	0.0930943099179168	0.12	0.05	0.12	0.05	0.05	0.05	ACKR4	chr3	protein_coding	atypical chemokine receptor 4
ENSG00000258461.5	173.235792119229	-0.883673	0.159214024868371	-5.55022	2.85310225619501e-08	3.44487797466431e-07	0.62	0.53	0.66	0.39	0.33	0.28	ENSG00000258461	chr15	protein_coding	novel transcript
ENSG00000255135.5	349.245276669805	1.07420339256032	0.112368166832413	9.55967711177838	1.1812465946336e-21	7.79234751751908e-20	2.36	2.73	2.87	5.75	5.92	5.38	EMSY-DT	chr11	lncRNA	EMSY divergent transcript
ENSG00000151617.17	35.3331499343946	1.69792414958041	0.354964829217912	4.78335882831382	1.72389979064576e-06	1.47885565808838e-05	0.07	0.03	0.04	0.13	0.17	0.19	EDNRA	chr4	protein_coding	endothelin receptor type A
ENSG00000144381.18	47011.7433544624	0.630944641835108	0.0446039066327285	14.1455018061613	1.99091396290696e-45	5.99762831325723e-43	58.27	62.83	61.39	91.38	94.96	100.5	HSPD1	chr2	protein_coding	heat shock protein family D (Hsp60) member 1
ENSG00000159674.12	378.536389964971	-1.42001	0.121418931691998	-11.6951	1.35022441073946e-31	1.96816985678353e-29	1.18	1.07	1.22	0.53	0.36	0.43	SPON2	chr4	protein_coding	spondin 2
ENSG00000177076.6	1208.77707770496	-0.652948	0.0791419822856695	-8.25034	1.57949490027052e-16	6.02307390767715e-15	6.59	6.26	7.24	4.87	4	4.13	ACER2	chr9	protein_coding	alkaline ceramidase 2
ENSG00000181333.12	39.1392680635266	-1.10228	0.30907193338251	-3.56643	0.000361874010345175	0.00174043446837717	0.14	0.11	0.1	0.06	0.05	0.05	HEPHL1	chr11	protein_coding	hephaestin like 1
ENSG00000183281.15	12.4111205573593	-1.56669	0.566118852538567	-2.76743	0.00565010068065856	0.0191965356772375	0.04	0.05	0.05	0.02	0.01	0.01	PLGLB1	chr2	protein_coding	plasminogen like B1
ENSG00000106034.18	16.1862721090891	1.31622729446227	0.480152311552633	2.74127034858185	0.00612021274687753	0.0205237189981097	0.02	0.02	0.01	0.04	0.04	0.03	CPED1	chr7	protein_coding	cadherin like and PC-esterase domain containing 1
ENSG00000254799.1	9.49796397185164	-1.99711	0.665552321543018	-3.00068	0.00269373690706089	0.0101584173993585	0.53	0.34	0.52	0.07	0.15	0.13	SLC25A47P1	chr11	processed_pseudogene	solute carrier family 25 member 47 pseudogene 1
ENSG00000125089.18	1229.14060773065	-0.966321	0.0690650648501644	-13.9915	1.75767537168701e-44	4.81363368837012e-42	1.87	2.05	1.86	1.06	0.95	0.99	SH3TC1	chr4	protein_coding	SH3 domain and tetratricopeptide repeats 1
ENSG00000126759.14	12.8045415835091	-1.28642	0.536283690021955	-2.39876	0.0164505741338638	0.0475294321402793	0.03	0.04	0.04	0.02	0.01	0.02	CFP	chrX	protein_coding	complement factor properdin
ENSG00000126756.12	646.956967595366	0.766162110090989	0.316413707250015	2.42139355070862	0.0154611285637495	0.0451981075189668	4.97	5.47	3.88	5.35	8.82	10.51	UXT	chrX	protein_coding	ubiquitously expressed prefoldin like chaperone
ENSG00000153574.9	1700.1845946208	0.614921884720651	0.0620023848159919	9.91771343224283	3.48651687217346e-23	2.54108034131191e-21	9.14	10.04	8.8	14.34	14.15	14.95	RPIA	chr2	protein_coding	ribose 5-phosphate isomerase A
ENSG00000136689.20	4232.94469204917	-0.867888	0.0469318656441334	-18.4925	2.37256766809132e-76	2.14420803003753e-73	18.53	18.78	17.97	9.91	10.55	10.28	IL1RN	chr2	protein_coding	interleukin 1 receptor antagonist
ENSG00000254680.1	1.26409315962071	3.74655564026188	1.86910846051089	2.00446133513184	0.0450206647339304	1	0	0	0	0.08	0.03	0.08	ENSG00000254680	chr11	lncRNA	novel transcript
ENSG00000228486.11	70.777999171179	-0.831573	0.226838134746817	-3.66593	0.000246438478587862	0.00124528249943405	0.19	0.16	0.18	0.11	0.08	0.1	C2orf92	chr2	protein_coding	chromosome 2 open reading frame 92
ENSG00000125775.15	397.513385126536	-1.37215	0.117751468563186	-11.6529	2.21654372495707e-31	3.15464786051961e-29	2.8	2.83	2.84	1.32	0.87	1.14	SDCBP2	chr20	protein_coding	syndecan binding protein 2
ENSG00000229525.1	1.40192308964672	3.90025595551492	1.82009414789139	2.14288692704904	0.0321221789533451	1	0	0	0	0.03	0.01	0.03	DNPEP-AS1	chr2	lncRNA	DNPEP antisense RNA 1
ENSG00000089012.14	10.2086632560711	-1.56961	0.622460015168024	-2.52162	0.0116814573311263	0.0355638102172997	0.12	0.06	0.08	0.04	0.02	0.03	SIRPG	chr20	protein_coding	signal regulatory protein gamma
ENSG00000159527.4	69.7121967121704	-1.1766	0.252397262361276	-4.66172	3.13580493128941e-06	2.55198892989897e-05	0.55	0.46	0.62	0.34	0.22	0.18	PGLYRP3	chr1	protein_coding	peptidoglycan recognition protein 3
ENSG00000145198.15	78.2024801799359	-1.43344	0.247973983189136	-5.78059	7.44392738323065e-09	1.00861309933954e-07	0.27	0.26	0.2	0.11	0.11	0.06	VWA5B2	chr3	protein_coding	von Willebrand factor A domain containing 5B2
ENSG00000173221.14	202.550259049664	-0.843844	0.136614829362756	-6.17681	6.54100226370158e-10	1.04627093731333e-08	0.55	0.51	0.52	0.32	0.27	0.3	GLRX	chr5	protein_coding	glutaredoxin
ENSG00000226450.2	62.4916618825072	-0.600993	0.249706833776799	-2.40679	0.0160933058735643	0.0467137471759554	0.73	0.52	0.65	0.51	0.42	0.35	CYP2D8P	chr22	unprocessed_pseudogene	ccytochrome P450 family 2 subfamily D member 8%2C pseudogene
ENSG00000183287.15	125.791063207066	0.826282504122791	0.169979526724447	4.86107074213869	1.16752518640712e-06	1.0334484693589e-05	0.16	0.17	0.15	0.29	0.29	0.3	CCBE1	chr18	protein_coding	collagen and calcium binding EGF domains 1
ENSG00000255750.6	32.5955219234286	-0.926634	0.331582066507291	-2.79458	0.00519666912230036	0.0178879821720775	0.26	0.2	0.2	0.12	0.13	0.12	ENSG00000255750	chr12	lncRNA	novel transcript%2C antisense to SSPN
ENSG00000107984.10	11830.5484308998	-0.896761	0.0481689006939627	-18.617	2.33884557683441e-77	2.34859076673789e-74	89.13	88.33	84.13	44.78	47.05	50.72	DKK1	chr10	protein_coding	dickkopf WNT signaling pathway inhibitor 1
ENSG00000198873.12	111.908745253028	-0.612073	0.180739012938448	-3.3865	0.000707898102967257	0.00316871179077097	0.24	0.26	0.23	0.15	0.18	0.16	GRK5	chr10	protein_coding	G protein-coupled receptor kinase 5
ENSG00000128422.18	6329.43878882939	-1.03246	0.0493729019458517	-20.9116	4.20292268900748e-97	6.33065230031752e-94	36.14	36.5	34.45	18.78	16.59	17.78	KRT17	chr17	protein_coding	keratin 17
ENSG00000028137.19	44.6149651867637	0.590849120383399	0.285627440123339	2.06860069231535	0.0385835729232269	0.0965657824130886	0.1	0.11	0.15	0.18	0.17	0.19	TNFRSF1B	chr1	protein_coding	TNF receptor superfamily member 1B
ENSG00000264808.2	25.0162157107947	1.02825553431764	0.390373715106051	2.63402861034918	0.00843783776213966	0.0270223099841733	0.12	0.1	0.1	0.23	0.28	0.17	ENSG00000264808	chr17	lncRNA	novel transcript%2C antisense to TAOK1
ENSG00000072195.15	35.3126614792903	-1.38666	0.326884965436453	-4.24205	2.21489944296119e-05	0.000146377723698441	0.04	0.04	0.03	0.02	0.01	0.02	SPEG	chr2	protein_coding	striated muscle enriched protein kinase
ENSG00000104327.7	27323.4821658188	-0.777273	0.04929560802083	-15.7676	5.20022618720654e-56	2.54038076577725e-53	61.95	57.63	62.87	35.85	33.72	38.5	CALB1	chr8	protein_coding	calbindin 1
ENSG00000169884.14	104.103716751141	0.677600903371312	0.186127466061159	3.64052075553783	0.000272087171925273	0.00136043585962637	0.39	0.42	0.35	0.61	0.61	0.67	WNT10B	chr12	protein_coding	Wnt family member 10B
ENSG00000290692.1	87.2332102850432	-0.86878	0.212635755508911	-4.08577	4.3931268367158e-05	0.000271004407302665	0.54	0.58	0.45	0.34	0.24	0.3	ENSG00000290692	chr16	lncRNA	novel transcript
ENSG00000170961.7	703.20417801141	0.819721369393197	0.0840791394027102	9.74940247029663	1.85557214726598e-22	1.29496009891246e-20	1.48	1.56	1.5	2.51	2.66	2.94	HAS2	chr8	protein_coding	hyaluronan synthase 2
ENSG00000293352.1	38.555209652452	-0.654649	0.310370516648947	-2.10925	0.03492302290179	0.0890818005856412	0.12	0.15	0.16	0.11	0.1	0.07	RPLP0P2	chr11	lncRNA	ribosomal protein lateral stalk subunit P0 pseudogene 2
ENSG00000182175.15	25.9691060053367	-1.08687	0.387459177418262	-2.80512	0.0050298188124434	0.0173998038344334	0.03	0.05	0.02	0.01	0.02	0.02	RGMA	chr15	protein_coding	repulsive guidance molecule BMP co-receptor a
ENSG00000172349.19	44.7913432176954	-1.25578	0.298022698388559	-4.21372	2.51201226974849e-05	0.000163738268213862	0.06	0.07	0.06	0.02	0.02	0.04	IL16	chr15	protein_coding	interleukin 16
ENSG00000110195.14	20.0561481470685	-1.47103	0.441992901073959	-3.32816	0.000874200977218651	0.00381118732832299	0.22	0.19	0.28	0.11	0.06	0.08	FOLR1	chr11	protein_coding	folate receptor alpha
ENSG00000244176.1	31.7214527986996	-1.07505	0.339333848792181	-3.16813	0.00153421931746048	0.00620519448715555	0.64	0.7	0.56	0.36	0.3	0.26	ENSG00000244176	chr11	processed_pseudogene	ribosomal protein S2 (RPS2) pseudogene
ENSG00000234807.8	114.333333356746	1.00603282175378	0.184353159124579	5.45709564474529	4.8398568347045e-08	5.56728749650642e-07	0.13	0.17	0.17	0.29	0.33	0.34	LINC01135	chr1	lncRNA	long intergenic non-protein coding RNA 1135
ENSG00000163644.15	120.959161376994	-0.826358	0.173272401542155	-4.76913	1.85025518251324e-06	1.57975259442262e-05	0.17	0.17	0.17	0.1	0.09	0.11	PPM1K	chr4	protein_coding	protein phosphatase%2C Mg2+/Mn2+ dependent 1K
ENSG00000134339.9	137.370601876831	-0.60467	0.16838457550853	-3.591	0.000329407834345363	0.00160227303708085	0.79	0.95	1.05	0.62	0.59	0.65	SAA2	chr11	protein_coding	serum amyloid A2
ENSG00000215853.3	9.92761901679445	-4.27225	0.978728769435961	-4.3651	1.27064188853461e-05	8.92956925943356e-05	0.06	0.05	0.09	0.01	0	0	RPTN	chr1	protein_coding	repetin
ENSG00000131650.15	382.506535571195	0.706066044028101	0.109342577988299	6.45737513252761	1.06534588797389e-10	1.91033005209604e-09	1.58	1.76	1.36	2.5	2.69	2.56	KREMEN2	chr16	protein_coding	kringle containing transmembrane protein 2
ENSG00000231298.8	915.921425437882	0.849623366116504	0.0719575431233217	11.8072870367518	3.57924708592568e-32	5.52947786992364e-30	2.63	2.52	2.69	4.66	4.7	5	MANCR	chr10	lncRNA	mitotically associated long non coding RNA
ENSG00000105204.14	750.170902070317	-0.705242	0.083558189104194	-8.44013	3.16997050645785e-17	1.33559946163696e-15	4.01	3.55	3.43	2.38	2.31	2.16	DYRK1B	chr19	protein_coding	dual specificity tyrosine phosphorylation regulated kinase 1B
ENSG00000110237.5	1520.75291205224	-0.596812	0.0707554072724793	-8.43486	3.3159087909426e-17	1.39060444074913e-15	2.47	2.29	2.2	1.6	1.66	1.42	ARHGEF17	chr11	protein_coding	Rho guanine nucleotide exchange factor 17
ENSG00000088727.14	340.48404922256	0.67373117314111	0.11021213366577	6.11303992339237	9.77509035558475e-10	1.52183254243923e-08	0.62	0.5	0.56	0.89	0.92	0.92	KIF9	chr3	protein_coding	kinesin family member 9
ENSG00000167191.12	252.264589921532	-1.28469	0.128339944895059	-10.0101	1.37630082201463e-23	1.03222561651097e-21	0.68	0.7	0.64	0.3	0.29	0.25	GPRC5B	chr16	protein_coding	G protein-coupled receptor class C group 5 member B
ENSG00000205325.4	30.3027649449735	-1.17292	0.346284842020605	-3.38715	0.000706233086619663	0.00316204187283884	0.09	0.11	0.11	0.05	0.04	0.05	ENSG00000205325	chr17	lncRNA	novel transcript
ENSG00000224259.9	291.778344952932	-1.56992	0.121089791392498	-12.9649	1.9344435385666e-38	4.0657054604176e-36	1.38	1.57	1.47	0.52	0.5	0.5	LINC01133	chr1	lncRNA	long intergenic non-protein coding RNA 1133
ENSG00000172260.15	21.4552015178264	1.06327959654702	0.411741350362734	2.5823969237248	0.00981166667495516	0.0307518424050311	0.01	0.01	0.02	0.03	0.03	0.03	NEGR1	chr1	protein_coding	neuronal growth regulator 1
ENSG00000229155.2	43.6055571556064	-0.635141	0.298700228043728	-2.12635	0.0334742162032599	0.0859440991298187	0.33	0.37	0.49	0.32	0.26	0.2	LINC02038	chr3	lncRNA	long intergenic non-protein coding RNA 2038
ENSG00000112782.19	29.4547572603246	-1.28293	0.35897416522053	-3.57389	0.000351723392263847	0.00169938527537264	0.06	0.05	0.05	0.03	0.02	0.02	CLIC5	chr6	protein_coding	chloride intracellular channel 5
ENSG00000173391.9	547.794843623044	-1.00243	0.0875224692342352	-11.4534	2.26095645994482e-30	2.8779428178523e-28	3.13	2.98	2.91	1.51	1.51	1.55	OLR1	chr12	protein_coding	oxidized low density lipoprotein receptor 1
ENSG00000248429.5	104.466236124017	0.800290918706503	0.186961274023877	4.2805170369362	1.86459611675958e-05	0.000125506370309212	0.16	0.16	0.19	0.29	0.31	0.3	GASK1B-AS1	chr4	lncRNA	GASK1B antisense RNA 1
ENSG00000187942.12	43.1125916358813	-0.796794	0.288519661985805	-2.76166	0.00575079774750224	0.0195091703922887	0.17	0.13	0.16	0.09	0.08	0.1	LDLRAD2	chr1	protein_coding	low density lipoprotein receptor class A domain containing 2
ENSG00000185215.11	70049.157082209	-0.69809	0.0472223510712327	-14.783	1.88476648348546e-49	6.42776494132069e-47	217.94	216.64	212.06	145.87	130.25	128.46	TNFAIP2	chr14	protein_coding	TNF alpha induced protein 2
ENSG00000290569.1	84.6669413559007	0.732129805069584	0.206580691605207	3.54403792232792	0.000394048562777787	0.00187038544438248	0.73	0.67	0.77	1.11	1.3	1.25	ENSG00000290569	chr1	lncRNA	novel transcript
ENSG00000272468.1	138.906121433576	0.94395963449201	0.163587317341895	5.77037174904672	7.90968446251588e-09	1.06612637330331e-07	2.07	2.25	2.04	3.87	4.22	4.28	ENSG00000272468	chr6	lncRNA	novel transcript
ENSG00000233695.2	135.017752009474	-0.885328	0.164781677484561	-5.37273	7.75524046628072e-08	8.6050320090868e-07	0.29	0.31	0.32	0.18	0.17	0.16	GAS6-AS1	chr13	lncRNA	GAS6 antisense RNA 1
ENSG00000133067.18	286.524737512443	-0.84142	0.125109516232958	-6.72546	1.75033394801865e-11	3.49969979097755e-10	1.02	0.97	0.98	0.55	0.47	0.65	LGR6	chr1	protein_coding	leucine rich repeat containing G protein-coupled receptor 6
ENSG00000105255.11	257.210333351633	1.14332205217955	0.125812230324819	9.08752709675166	1.01317158774715e-19	5.37040365059521e-18	0.67	0.68	0.6	1.36	1.45	1.54	FSD1	chr19	protein_coding	fibronectin type III and SPRY domain containing 1
ENSG00000114796.16	3171.53242740883	-0.638909	0.0555884208270076	-11.4936	1.4212613236157e-30	1.86154336408361e-28	5.54	5.43	5.88	3.64	3.44	3.91	KLHL24	chr3	protein_coding	kelch like family member 24
ENSG00000130518.18	19.4153175618199	-0.955622	0.428545285691699	-2.22992	0.0257526810969269	0.0693358301937989	0.03	0.04	0.04	0.02	0.02	0.02	IQCN	chr19	protein_coding	IQ motif containing N
ENSG00000279080.1	16.5343867661233	1.00299121342894	0.481214761153389	2.08429020553099	0.037133777726311	0.0936504858941079	0.01	0.01	0.01	0.02	0.01	0.01	ENSG00000279080	chr22	lncRNA	novel transcript%2C antisense to PLA2G6
ENSG00000237883.4	159.415299739562	0.865606699281893	0.154331199496712	5.6087602643193	2.03781070768108e-08	2.53150711624299e-07	0.8	0.77	0.74	1.4	1.32	1.57	DGUOK-AS1	chr2	lncRNA	DGUOK antisense RNA 1
ENSG00000151136.15	294.887439497339	0.996039155980269	0.124089816392613	8.02675984972741	1.00080722460342e-15	3.47876742013593e-14	0.34	0.29	0.3	0.57	0.71	0.62	ABTB3	chr12	protein_coding	ankyrin repeat and BTB domain containing 3
ENSG00000184545.11	36.548637460943	-1.30689	0.322911649399324	-4.04719	5.18355793325342e-05	0.000313144417257873	0.15	0.13	0.11	0.05	0.05	0.06	DUSP8	chr11	protein_coding	dual specificity phosphatase 8
ENSG00000124635.9	592.668347372065	1.1505	0.0883505058452072	13.0220506723722	9.16753708610363e-39	1.97265753370623e-36	4.65	4.22	4.41	10.33	9.28	10.32	H2BC11	chr6	protein_coding	H2B clustered histone 11
ENSG00000286288.2	5.8235719455988	1.71440720971588	0.818667729205533	2.09414289650773	0.0362472527924766	1	0	0	0	0.01	0.01	0.01	ENSG00000286288	chr20	lncRNA	novel transcript
ENSG00000287265.1	15.9247648609064	-1.16234	0.520965498219381	-2.23113	0.0256728247861899	0.069166240573913	0.12	0.07	0.04	0.02	0.05	0.04	ENSG00000287265	chr6	lncRNA	novel transcript%2C antisense to DUSP22
ENSG00000102312.24	2164.59440481443	-0.621335	0.0538983448980277	-11.5279	9.54368190042293e-31	1.27779296555663e-28	5.89	5.55	5.65	3.69	3.85	3.73	PORCN	chrX	protein_coding	porcupine O-acyltransferase
ENSG00000283167.2	262.21349803958	-0.67751	0.158008083039686	-4.28782	1.80438357072069e-05	0.000121967962007391	1.16	0.94	0.96	0.78	0.72	0.46	ENSG00000283167	chr2	unprocessed_pseudogene	novel pseudogene%2C similar to zonadhesin (Zan)
ENSG00000291122.1	608.09297826191	-0.718882	0.0911160326102763	-7.88974	3.02815607253766e-15	1.00062012817401e-13	1.65	1.66	1.81	1.16	1.05	0.96	CASTOR3P	chr7	lncRNA	CASTOR family member 3%2C pseudogene
ENSG00000284505.1	156.208073471498	-0.9086	0.197045236801909	-4.61112	4.00497968947439e-06	3.18197836867031e-05	2.23	1.46	2.14	1.27	0.72	1.17	LYNX1-SLURP2	chr8	protein_coding	LYNX1-SLURP2 readthrough
ENSG00000260710.4	130.893551906215	-0.914988	0.177940501467247	-5.1421	2.71684205357816e-07	2.71458928238945e-06	0.49	0.45	0.61	0.29	0.25	0.29	ENSG00000260710	chr16	lncRNA	novel transcript
ENSG00000128268.12	44.3090771602479	-0.877949	0.288940005786665	-3.03852	0.00237745635251342	0.00911787047988119	0.14	0.11	0.12	0.08	0.06	0.07	MGAT3	chr22	protein_coding	beta-1%2C4-mannosyl-glycoprotein 4-beta-N-acetylglucosaminyltransferase
ENSG00000162241.13	190.64148768501	-1.00152	0.148504541837404	-6.74407	1.54013262964207e-11	3.10690817865853e-10	0.43	0.39	0.4	0.21	0.24	0.17	SLC25A45	chr11	protein_coding	solute carrier family 25 member 45
ENSG00000261220.3	76.679851285133	0.683740447239522	0.213580563118411	3.20132336602395	0.00136797917697347	0.00560304183634611	0.43	0.46	0.41	0.71	0.69	0.72	ST3GAL1-DT	chr8	lncRNA	ST3GAL1 divergent transcript
ENSG00000066248.15	89.6606160912384	0.586266947818349	0.200056614220111	2.93050519776023	0.0033841133220026	0.01236713471395	0.2	0.21	0.18	0.32	0.28	0.28	NGEF	chr2	protein_coding	neuronal guanine nucleotide exchange factor
ENSG00000231023.9	5.06844215233308	2.05885705002007	1.03604674821447	1.98722408382471	0.0468975700954025	1	0	0	0.01	0.01	0	0.04	LINC00326	chr6	lncRNA	long intergenic non-protein coding RNA 326
ENSG00000124762.14	5079.83840692826	-0.742437	0.0551404586169914	-13.4645	2.53158553683665e-41	6.2682751477154e-39	27.36	28.08	24.67	15.41	16.26	16.91	CDKN1A	chr6	protein_coding	cyclin dependent kinase inhibitor 1A
ENSG00000106852.16	57.1601275416792	-0.753298	0.257562389910953	-2.92472	0.00344765862457841	0.0125764741956114	0.15	0.16	0.16	0.12	0.07	0.09	LHX6	chr9	protein_coding	LIM homeobox 6
ENSG00000176472.11	70.0735957239156	-0.636567	0.2255393339397	-2.82242	0.00476622717215986	0.016660134623243	0.36	0.33	0.31	0.25	0.2	0.2	ZNF575	chr19	protein_coding	zinc finger protein 575
ENSG00000183098.12	73.4350364343466	0.850298043012345	0.224220964343531	3.79223256621802	0.000149298994839734	0.000798396251990587	0.1	0.1	0.08	0.17	0.16	0.18	GPC6	chr13	protein_coding	glypican 6
ENSG00000275389.1	15.5033040159116	-1.05105	0.488041584945156	-2.15361	0.0312705084550852	0.0813960887565762	0.12	0.08	0.08	0.05	0.05	0.03	ENSG00000275389	chr12	lncRNA	novel transcript
ENSG00000225518.3	42.2928319990281	0.775833981114699	0.302514198639844	2.56462005619234	0.01032888393827	0.0321207234841819	0.29	0.19	0.25	0.32	0.47	0.48	LINC01703	chr1	lncRNA	long intergenic non-protein coding RNA 1703
ENSG00000100033.17	174.523322621884	-0.730882	0.14908443127779	-4.90247	9.46394619966332e-07	8.5274590009429e-06	0.32	0.32	0.3	0.19	0.22	0.17	PRODH	chr22	protein_coding	proline dehydrogenase 1
ENSG00000273451.1	10.3075807800023	-1.48079	0.628079413033638	-2.35765	0.0183911575540506	0.0521934640900399	0.27	0.1	0.2	0.06	0.09	0.06	ENSG00000273451	chr20	lncRNA	novel transcript%2C sense intronic to ZMYND8
ENSG00000115009.13	17.1212395722114	0.895717320480418	0.451891404742558	1.98215170963632	0.0474622635598161	0.114490913364964	0.09	0.1	0.1	0.2	0.17	0.17	CCL20	chr2	protein_coding	C-C motif chemokine ligand 20
ENSG00000262580.5	10.4176942853919	1.21442528777537	0.612319123866648	1.98332085417578	0.0473316014299615	0.114230089870905	0.01	0.03	0.01	0.04	0.03	0.04	ENSG00000262580	chr17	lncRNA	novel transcript%2C antisense to CARD14
ENSG00000266933.2	53.6035008565882	-0.649016	0.256087789644693	-2.53435	0.0112655828877329	0.0345244846890086	1.08	0.9	0.92	0.59	0.6	0.69	MADCAM1-AS1	chr19	lncRNA	MADCAM1 antisense RNA 1
ENSG00000133985.3	1158.55251792305	-0.621238	0.0649225952782147	-9.5689	1.0804945572957e-21	7.18012467761753e-20	3.45	3.54	3.41	2.35	2.31	2.21	TTC9	chr14	protein_coding	tetratricopeptide repeat domain 9
ENSG00000254300.1	1.98490351991166	3.29343942215054	1.6570529197013	1.98752820926456	0.0468638930340964	1	0.01	0	0	0.02	0.05	0.01	LINC01111	chr8	lncRNA	long intergenic non-protein coding RNA 1111
ENSG00000137491.15	6.15571957077835	-1.56067	0.791743927036175	-1.97117	0.0487039169965424	1	0.01	0.01	0.01	0	0	0.01	SLCO2B1	chr11	protein_coding	solute carrier organic anion transporter family member 2B1
ENSG00000094755.17	366.859043335667	-0.644499	0.110021777493755	-5.85792	4.68694860859598e-09	6.57227277737566e-08	1.34	1.14	1.18	0.85	0.71	0.81	GABRP	chr5	protein_coding	gamma-aminobutyric acid type A receptor subunit pi
ENSG00000152078.10	93.4811932550637	0.629695579440878	0.213434644549375	2.95029694345243	0.00317468648497423	0.0117107057583488	0.09	0.14	0.14	0.22	0.17	0.2	TLCD4	chr1	protein_coding	TLC domain containing 4
ENSG00000125657.5	3629.54699308835	-0.735331	0.0507012721590416	-14.5032	1.15612131135418e-47	3.79943503685943e-45	36.13	35.37	33.24	21.9	20.33	21.63	TNFSF9	chr19	protein_coding	TNF superfamily member 9
ENSG00000064205.11	21.2822710043966	-1.61704	0.4311526495703	-3.75051	0.000176472256436973	0.000925856326165761	0.07	0.07	0.1	0.03	0.02	0.03	CCN5	chr20	protein_coding	cellular communication network factor 5
ENSG00000270149.5	91.1019056888142	0.732469137032488	0.201181133226781	3.64084407560631	0.000271745680520096	0.00135948053567693	0.36	0.42	0.44	0.63	0.7	0.73	ENSG00000270149	chr1	protein_coding	novel transcript%2C TSTD1 - F11R readthrough
ENSG00000089558.9	36.5733803629443	-0.891277	0.321730618875317	-2.77026	0.00560119584228467	0.0190577316579861	0.15	0.13	0.19	0.1	0.09	0.07	KCNH4	chr17	protein_coding	potassium voltage-gated channel subfamily H member 4
ENSG00000107159.14	273.239782751684	1.05860263670932	0.130365660342829	8.12025677563752	4.65198381714602e-16	1.68844593363282e-14	1.38	1.33	1.48	2.91	2.56	3.37	CA9	chr9	protein_coding	carbonic anhydrase 9
ENSG00000147614.4	87.7322829325768	-1.76119	0.213529051345964	-8.248	1.61073130984316e-16	6.11637992130568e-15	0.57	0.58	0.58	0.16	0.18	0.18	ATP6V0D2	chr8	protein_coding	ATPase H+ transporting V0 subunit d2
ENSG00000137573.14	271.493919102906	0.706526056737794	0.118517852737466	5.96134709175716	2.50166946106746e-09	3.64364830852493e-08	0.27	0.28	0.28	0.45	0.44	0.49	SULF1	chr8	protein_coding	sulfatase 1
ENSG00000151240.18	6.61701932249144	1.96796077141182	0.845420619472211	2.3277889444433	0.0199233134150484	1	0	0	0.01	0.01	0.03	0.01	DIP2C	chr10	protein_coding	disco interacting protein 2 homolog C
ENSG00000106565.19	33.9590791919238	-0.852367	0.335445598555635	-2.541	0.0110535847454601	0.034000874626725	0.37	0.25	0.3	0.14	0.15	0.22	TMEM176B	chr7	protein_coding	transmembrane protein 176B
ENSG00000231901.1	38.1089604958687	-0.890517	0.307648402392399	-2.89459	0.00379650367416444	0.0136587985490689	1.1	0.83	1.07	0.51	0.51	0.61	ENSG00000231901	chr9	lncRNA	novel transcript
ENSG00000160323.19	121.461112771524	-1.10231	0.177985073309417	-6.19329	5.89230112687411e-10	9.49227654797234e-09	0.41	0.33	0.35	0.17	0.17	0.17	ADAMTS13	chr9	protein_coding	ADAM metallopeptidase with thrombospondin type 1 motif 13
ENSG00000262223.10	4.46275790822695	-1.90219	0.960856207162379	-1.97968	0.0477392297458875	1	0.01	0.02	0.03	0	0.01	0.01	LINC03048	chr17	lncRNA	long intergenic non-protein coding RNA 3048
ENSG00000188373.5	102.399366052447	-0.68415	0.24483112648588	-2.79438	0.00519998642846541	0.0178925860830977	1.96	1.4	2.39	1.67	0.74	1.25	GPR15LG	chr10	protein_coding	G protein-coupled receptor 15 ligand
ENSG00000179300.4	4.26071294575158	2.84854760065863	1.13334709267001	2.51339383943523	0.0119575760646122	1	0.01	0.01	0	0.03	0.05	0.03	RTL3	chrX	protein_coding	retrotransposon Gag like 3
ENSG00000160200.18	35.6708704503654	1.0503943154578	0.328356361006798	3.19894614569704	0.00137930932057782	0.00564305476900049	0.03	0.05	0.05	0.09	0.1	0.08	CBS	chr21	protein_coding	cystathionine beta-synthase
ENSG00000188603.22	61.278731715854	-0.647407	0.252967986945282	-2.55924	0.0104899885897384	0.0325114101096573	0.09	0.08	0.11	0.08	0.06	0.05	CLN3	chr16	protein_coding	CLN3 lysosomal/endosomal transmembrane protein%2C battenin
ENSG00000138172.11	277.50571850747	0.739943956843401	0.118488019523069	6.24488416484453	4.24114303534207e-10	6.97531031517815e-09	0.81	0.92	0.8	1.48	1.38	1.42	CALHM2	chr10	protein_coding	calcium homeostasis modulator family member 2
ENSG00000228649.11	1723.45410128365	0.63324339380782	0.0711507982099186	8.90001812684576	5.58375675098154e-19	2.75003823634854e-17	2.17	2.27	2.39	3.35	3.38	4	SNHG26	chr7	lncRNA	small nucleolar RNA host gene 26
ENSG00000274070.2	451.889298938847	-0.672241	0.0966603170750468	-6.95468	3.53375721748631e-12	7.95425425978394e-11	0.82	0.85	0.88	0.59	0.51	0.52	CASTOR2	chr7	protein_coding	cytosolic arginine sensor for mTORC1 subunit 2
ENSG00000123096.12	330.946916270955	-0.81448	0.109344721309636	-7.44874	9.42372007645989e-14	2.62455686258879e-12	0.75	0.82	0.78	0.46	0.42	0.47	SSPN	chr12	protein_coding	sarcospan
ENSG00000268533.1	42.9946745469827	0.6481459003588	0.310984091812147	2.08417702841957	0.0371440674707474	0.093663367680491	0.97	0.99	0.48	1.07	1.35	1.43	ENSG00000268533	chr19	protein_coding	novel protein
ENSG00000197408.10	65.3584165042995	-0.94025	0.232304875517401	-4.04748	5.17715968886897e-05	0.000312862458630246	0.3	0.28	0.29	0.15	0.15	0.16	CYP2B6	chr19	protein_coding	cytochrome P450 family 2 subfamily B member 6
ENSG00000181523.13	193.195598120286	0.686770609409205	0.143098237549007	4.79929467456934	1.59225378342275e-06	1.37309098928274e-05	0.27	0.28	0.28	0.47	0.5	0.41	SGSH	chr17	protein_coding	N-sulfoglucosamine sulfohydrolase
ENSG00000158373.9	1109.1742045731	0.615500989656743	0.0698697435807262	8.80926361130271	1.2597063288453e-18	6.05563614198904e-17	13.43	12.21	12.75	20.6	18.55	20.58	H2BC5	chr6	protein_coding	H2B clustered histone 5
ENSG00000212939.2	1.6323178702867	-4.21056	1.77481538727477	-2.37239	0.0176732572237141	1	0.01	0	0.02	0	0	0	ENSG00000212939	chr22	lncRNA	novel transcript
ENSG00000226853.5	12.5687860755262	1.25278105290543	0.58345366150093	2.14718174821744	0.0317788151773218	0.0823633616762391	0.16	0.05	0.11	0.32	0.13	0.33	GPR155-DT	chr2	lncRNA	GPR155 divergent transcript
ENSG00000242866.10	21.0747705636955	-1.59808	0.431449122360054	-3.70398	0.000212245242641823	0.00109110715607251	0.05	0.05	0.05	0.02	0.01	0.02	STRC	chr15	protein_coding	stereocilin
ENSG00000272716.2	32.3769133115354	1.06973998272613	0.346347612995928	3.08863102440007	0.00201081003906431	0.00785506623213474	0.29	0.47	0.35	0.6	0.89	0.84	SLC30A6-DT	chr2	lncRNA	SLC30A6 divergent transcript
ENSG00000259456.4	74.1661572662778	-0.615343	0.21788911372677	-2.82411	0.00474116693208137	0.0165982165983674	1.06	1.17	1	0.66	0.74	0.73	ADNP-AS1	chr20	lncRNA	ADNP antisense RNA 1
ENSG00000274180.1	1363.47117791563	-0.963132	0.0728934568555474	-13.2129	7.39418468850063e-40	1.71346010570063e-37	4.88	4.33	4.58	2.62	2.37	2.2	NATD1	chr17	protein_coding	N-acetyltransferase domain containing 1
ENSG00000244945.1	25.4059319546566	-1.09376	0.383159016935409	-2.85459	0.00430921149441517	0.0152663656921902	0.22	0.25	0.2	0.11	0.07	0.13	RUFY1-AS1	chr5	lncRNA	RUFY1 antisense RNA 1
ENSG00000180638.19	423.022816201722	-0.676335	0.096611264476699	-7.00059	2.54895721970995e-12	5.86162872089787e-11	1	0.96	0.97	0.65	0.61	0.6	SLC47A2	chr17	protein_coding	solute carrier family 47 member 2
ENSG00000198759.12	43.4434669353409	-0.77966	0.292956230853365	-2.66135	0.00778276093798153	0.0252464831216827	0.26	0.22	0.31	0.18	0.12	0.17	EGFL6	chrX	protein_coding	EGF like domain multiple 6
ENSG00000289875.1	6.33274081579279	-1.80991	0.806398982713198	-2.24444	0.0248043487803929	1	0.1	0.2	0.19	0.02	0.05	0.07	ENSG00000289875	chr20	lncRNA	novel transcript
ENSG00000158828.8	7376.67959510987	-0.604154	0.0463582678291013	-13.0323	8.01650227727017e-39	1.74576239351396e-36	23.35	23.27	22.86	16.42	14.62	15.37	PINK1	chr1	protein_coding	PTEN induced kinase 1
ENSG00000174871.11	19.817544735136	-1.01749	0.421557802986076	-2.41364	0.0157939540598474	0.0459851352499583	0.17	0.14	0.17	0.07	0.09	0.08	CNIH2	chr11	protein_coding	cornichon family AMPA receptor auxiliary protein 2
ENSG00000258099.1	16.1631696133905	1.39626673915816	0.488707557660874	2.85705984544455	0.00427585211083342	0.0151689944854395	0.21	0.26	0.22	0.49	0.79	0.57	ATXN2-AS	chr12	lncRNA	ATXN2 antisense RNA
ENSG00000224877.4	1698.25509046958	0.624946198368151	0.05955753678395	10.4931505249318	9.28787485748831e-26	8.60914554097955e-24	12.28	12.56	12.83	19.75	18.56	20.63	NDUFAF8	chr17	protein_coding	NADH:ubiquinone oxidoreductase complex assembly factor 8
ENSG00000121743.4	9.51782845450663	1.55939615589838	0.657122786936546	2.37306662757527	0.0176410813694717	0.0503607964426181	0.02	0.01	0	0.02	0.04	0.04	GJA3	chr13	protein_coding	gap junction protein alpha 3
ENSG00000182492.16	50.2718914779193	-0.798425	0.264529314679723	-3.01828	0.00254209880092129	0.00966972788558037	0.36	0.31	0.33	0.21	0.2	0.18	BGN	chrX	protein_coding	biglycan
ENSG00000253368.4	977.225919576418	-0.667747	0.0726164810147905	-9.19553	3.73150991683956e-20	2.09462862567935e-18	7.78	7.92	7.18	5.07	4.57	4.97	TRNP1	chr1	protein_coding	TMF1 regulated nuclear protein 1
ENSG00000160471.13	32.5648636935806	-0.958234	0.349186368034282	-2.74419	0.00606600505168795	0.0203873263869951	0.16	0.13	0.15	0.06	0.06	0.11	COX6B2	chr19	protein_coding	cytochrome c oxidase subunit 6B2
ENSG00000260470.1	27.8478984344031	-1.44419	0.376139938820619	-3.8395	0.000123286621931924	0.000675274451945309	0.23	0.23	0.24	0.09	0.12	0.06	ENSG00000260470	chr12	lncRNA	novel transcript
ENSG00000225891.2	16.7789645027965	-0.941964	0.46069695882734	-2.04465	0.0408894172658422	0.101312709675133	0.17	0.22	0.26	0.12	0.1	0.13	DHDDS-AS1	chr1	lncRNA	DHDDS antisense RNA 1
ENSG00000181350.12	101.986853237325	-0.59278	0.190793795315094	-3.10691	0.0018905077536899	0.007430077766459	0.39	0.4	0.44	0.31	0.23	0.29	LRRC75A	chr17	protein_coding	leucine rich repeat containing 75A
ENSG00000148357.18	738.287736900685	-0.6317	0.0760896708491046	-8.30204	1.02337874371142e-16	4.02997185023614e-15	0.57	0.54	0.54	0.37	0.36	0.36	HMCN2	chr9	protein_coding	hemicentin 2
ENSG00000290977.1	113.175743359156	-1.34974	0.19428306501564	-6.94727	3.72431665957308e-12	8.3519880424049e-11	1.12	1.03	1.08	0.48	0.31	0.49	ENSG00000290977	chr17	lncRNA	novel transcript
ENSG00000251059.6	3.04114749902274	2.98286396065362	1.37235852870561	2.17353111323395	0.029740366738423	1	0.03	0	0	0.06	0.09	0.09	PRKG2-AS1	chr4	lncRNA	PRKG2 antisense RNA 1
ENSG00000135960.10	1604.06725236515	-0.657406	0.057313359606653	-11.4704	1.85841809164056e-30	2.39935050045737e-28	5.68	5.47	5.59	3.62	3.49	3.66	EDAR	chr2	protein_coding	ectodysplasin A receptor
ENSG00000179388.9	36.6529809757612	1.29449288311883	0.325944450426019	3.97151380067031	7.14173625916535e-05	0.000415872689704941	0.07	0.05	0.04	0.13	0.12	0.14	EGR3	chr8	protein_coding	early growth response 3
ENSG00000178217.15	1.20017955372751	-3.75093	1.90066139647649	-1.97349	0.0484398606661523	1	0	0.01	0.01	0	0	0	SH2D4B	chr10	protein_coding	SH2 domain containing 4B
ENSG00000183044.12	739.73910009218	-0.88322	0.0826967879869848	-10.6802	1.25975458618258e-26	1.27207062263968e-24	1.23	1.17	1.32	0.73	0.68	0.64	ABAT	chr16	protein_coding	4-aminobutyrate aminotransferase
ENSG00000188277.10	67.6031809439194	-1.03634	0.237653681562556	-4.3607	1.2964482594487e-05	9.08619708783838e-05	0.48	0.45	0.46	0.21	0.19	0.28	C15orf62	chr15	protein_coding	chromosome 15 open reading frame 62
ENSG00000175877.4	24.989156868719	1.25628314632792	0.391781588136241	3.20659057079285	0.00134318015225403	0.00551521609540929	0.2	0.22	0.16	0.37	0.56	0.45	TMEM270	chr7	protein_coding	transmembrane protein 270
ENSG00000163131.12	991.578176520265	-0.906364	0.0776654037782356	-11.6701	1.81183014849866e-31	2.59911348683438e-29	2.32	2.25	2.52	1.24	1.19	1.4	CTSS	chr1	protein_coding	cathepsin S
ENSG00000102837.7	176.042048271403	-1.13932	0.175966476043309	-6.47463	9.50466473681498e-11	1.71453907303324e-09	1.23	0.89	1.08	0.64	0.39	0.46	OLFM4	chr13	protein_coding	olfactomedin 4
ENSG00000255176.1	46.2740898805999	-0.596711	0.28796070258707	-2.0722	0.0382471444147729	0.0959230103090078	0.5	0.47	0.53	0.36	0.42	0.24	ENSG00000255176	chr11	lncRNA	novel transcript
ENSG00000115041.14	38.5836886560062	-0.982358	0.312884126623448	-3.13969	0.00169128042045084	0.0067690264431019	0.1	0.06	0.09	0.05	0.04	0.04	KCNIP3	chr2	protein_coding	potassium voltage-gated channel interacting protein 3
ENSG00000242837.1	21.613392530707	-2.53695	0.481905038653578	-5.26442	1.40630939088681e-07	1.48389038180263e-06	1.24	0.67	0.99	0.14	0.16	0.2	RPL21P13	chr14	processed_pseudogene	ribosomal protein L21 pseudogene 13
ENSG00000125798.15	5.87680203319475	1.93522289422262	0.869382788377575	2.22597332279156	0.026015968367257	1	0.01	0.02	0	0.03	0.07	0.04	FOXA2	chr20	protein_coding	forkhead box A2
ENSG00000182511.12	10.8096572688668	1.19659394870997	0.586861520544926	2.03897155771755	0.0414528662744242	0.102427964170911	0.02	0.03	0.01	0.04	0.05	0.05	FES	chr15	protein_coding	FES proto-oncogene%2C tyrosine kinase
ENSG00000188293.6	143.65681697296	-2.30688	0.183214462102746	-12.5911	2.36213220058338e-36	4.54207867293027e-34	3.73	4.3	3.56	0.73	0.79	0.84	IGFL1	chr19	protein_coding	IGF like family member 1
ENSG00000141540.11	310.027551871553	-0.823296	0.115928010315504	-7.10179	1.23151453154506e-12	2.97948500384608e-11	0.96	0.88	0.97	0.53	0.59	0.5	TTYH2	chr17	protein_coding	tweety family member 2
ENSG00000289879.1	6.48284349210906	1.71662844689885	0.790910871925001	2.17044487291058	0.0299731605439543	1	0.08	0.03	0.12	0.3	0.2	0.25	ENSG00000289879	chr4	lncRNA	novel transcript
ENSG00000170456.16	85.6688145679653	0.906644101650539	0.216212421282392	4.19330256917286	2.74922355849667e-05	0.000177282254084293	0.06	0.06	0.08	0.13	0.11	0.14	DENND5B	chr12	protein_coding	DENN domain containing 5B
ENSG00000172927.9	387.967115320007	-0.604392	0.104966316150227	-5.75796	8.51365637534184e-09	1.14072897690366e-07	2.28	2.34	2.04	1.58	1.49	1.38	MYEOV	chr11	protein_coding	myeloma overexpressed
ENSG00000078804.13	1421.33566025577	-1.73901	0.0753592285800749	-23.0762	8.020532143997e-118	3.62427796256864e-114	6.72	6.23	6.8	2.18	1.73	2.11	TP53INP2	chr20	protein_coding	tumor protein p53 inducible nuclear protein 2
ENSG00000227359.1	37.3777390560455	-0.620198	0.305019244353371	-2.03331	0.0420214838872462	0.103549873382682	1.09	1.1	0.87	0.67	0.64	0.7	LINC02936	chr2	lncRNA	long intergenic non-protein coding RNA 2936
ENSG00000073670.14	51.610257339831	-0.723421	0.262786832281901	-2.75288	0.00590734690268635	0.0199398571634863	0.15	0.19	0.17	0.09	0.11	0.11	ADAM11	chr17	protein_coding	ADAM metallopeptidase domain 11
ENSG00000142973.16	871.017329321468	-0.649245	0.0761582723506672	-8.52494	1.52892436998912e-17	6.59553889917743e-16	3.97	3.87	3.77	2.51	2.29	2.7	CYP4B1	chr1	protein_coding	cytochrome P450 family 4 subfamily B member 1
ENSG00000102854.16	19.2414872360325	-1.83128	0.461317022362325	-3.96968	7.19686553207741e-05	0.000418274419589387	0.16	0.13	0.15	0.06	0.03	0.03	MSLN	chr16	protein_coding	mesothelin
ENSG00000205436.8	54.139991164537	-0.980601	0.256106834047883	-3.82887	0.00012873114128337	0.000700426062220625	0.22	0.23	0.25	0.11	0.12	0.13	EXOC3L4	chr14	protein_coding	exocyst complex component 3 like 4
ENSG00000131773.15	57.3916850698919	0.585456487385302	0.251764445154657	2.32541368987055	0.0200498501599499	0.0561774983167096	0.05	0.07	0.08	0.1	0.1	0.1	KHDRBS3	chr8	protein_coding	KH RNA binding domain containing%2C signal transduction associated 3
ENSG00000125999.11	107.665241294274	-0.79001	0.21653326411034	-3.64845	0.000263832230643598	0.00132502572072326	0.55	0.45	0.71	0.31	0.26	0.43	BPIFB1	chr20	protein_coding	BPI fold containing family B member 1
ENSG00000147100.11	2992.7696404557	-0.685793	0.0530399221982488	-12.9298	3.05790023688071e-38	6.28085758882033e-36	10.84	10.59	11	7.14	6.91	6.44	SLC16A2	chrX	protein_coding	solute carrier family 16 member 2
ENSG00000286769.1	35.9693795642998	0.774199850000813	0.31330602416481	2.47106595560881	0.0134710970827181	0.0401599999620865	0.39	0.33	0.35	0.58	0.57	0.7	ENSG00000286769	chr2	lncRNA	novel transcript
ENSG00000183484.12	55.7785870805206	-1.46343	0.264180933374161	-5.5395	3.03337413407668e-08	3.64549451286144e-07	0.26	0.22	0.26	0.1	0.08	0.1	GPR132	chr14	protein_coding	G protein-coupled receptor 132
ENSG00000288859.1	154.124753638084	0.772526565193478	0.160015791808798	4.82781453293413	1.38039560072746e-06	1.20418197312494e-05	2.53	2.54	2.98	4.15	4.68	5.11	H2AC19	chr1	protein_coding	H2A clustered histone 19
ENSG00000271383.9	8.2993078591173	-1.46857	0.679034318640523	-2.16273	0.0305617397827937	1	0.01	0.01	0.01	0	0	0.01	NBPF19	chr1	protein_coding	NBPF member 19
ENSG00000164850.16	40.3983092705168	-0.933511	0.302364542642059	-3.08737	0.00201936097729366	0.00788506149591334	0.24	0.21	0.19	0.13	0.09	0.13	GPER1	chr7	protein_coding	G protein-coupled estrogen receptor 1
ENSG00000231437.3	3.58501370641271	-2.71777	1.19086373839381	-2.28219	0.0224782867640041	1	0.03	0.03	0.01	0	0	0.01	LINC01750	chr1	lncRNA	long intergenic non-protein coding RNA 1750
ENSG00000293116.1	10.4543292364222	-1.73028	0.608348705559205	-2.84422	0.00445204021893922	0.015701585747771	0.12	0.11	0.12	0.04	0.04	0.03	ENSG00000293116	chr19	lncRNA	novel transcript
ENSG00000089597.18	35106.5509314588	0.661452549714404	0.0470629947047417	14.0546209153104	7.21673134543341e-45	2.03816279794858e-42	70.76	67.56	65.71	110.77	113.87	102.85	GANAB	chr11	protein_coding	glucosidase II alpha subunit
ENSG00000064687.13	4235.09577511695	-0.597082	0.0637116449176067	-9.37163	7.14222622652889e-21	4.4210869535791e-19	6.84	6.63	6.59	4.96	4.51	4	ABCA7	chr19	protein_coding	ATP binding cassette subfamily A member 7
ENSG00000099840.14	79.8951186812264	-0.701276	0.222364245318263	-3.15373	0.00161200451911909	0.0064832460523223	0.46	0.35	0.53	0.3	0.29	0.25	IZUMO4	chr19	protein_coding	IZUMO family member 4
ENSG00000183148.9	6.36687777294463	-2.01113	0.800970139100447	-2.51087	0.0120434243435521	1	0.03	0.03	0.03	0.01	0.01	0.01	ANKRD20A2P	chr9	transcribed_unprocessed_pseudogene	ankyrin repeat domain 20 family member A2%2C pseudogene
ENSG00000249328.3	36.2626500704986	0.780751703442586	0.313018002046068	2.4942709311897	0.0126216164064701	0.0379593538347666	0.1	0.13	0.1	0.17	0.18	0.21	ENSG00000249328	chr8	lncRNA	novel transcript
ENSG00000204060.8	104.88516976638	-0.586433	0.207319353207735	-2.82864	0.00467455573210761	0.0163872371718086	0.73	0.59	0.58	0.55	0.31	0.43	FOXO6	chr1	protein_coding	forkhead box O6
ENSG00000181773.7	74.1860445748473	0.981267360230906	0.22068027272599	4.44655676789609	8.72576160258115e-06	6.38018369606207e-05	0.31	0.28	0.29	0.62	0.59	0.56	GPR3	chr1	protein_coding	G protein-coupled receptor 3
ENSG00000198346.11	60.7453555005915	0.888322616335251	0.248111405983308	3.58033768264171	0.000343150455406204	0.00166329967322798	0.08	0.1	0.08	0.18	0.15	0.16	ZNF813	chr19	protein_coding	zinc finger protein 813
ENSG00000085514.16	27.5200565676961	-1.07265	0.373141459145307	-2.87465	0.00404470730668143	0.0144452620218296	0.22	0.22	0.27	0.13	0.07	0.14	PILRA	chr7	protein_coding	paired immunoglobin like type 2 receptor alpha
ENSG00000230109.1	63.6286104855951	0.652065307454884	0.239333745031538	2.72450216900654	0.00643985073663559	0.0213971143501265	1.57	1.53	1.17	2.45	2.21	2.13	LINC02643	chr10	lncRNA	long intergenic non-protein coding RNA 2643
ENSG00000261118.1	26.8637808688709	-0.771339	0.36678774235304	-2.10296	0.0354694666036387	0.0902464257968426	0.48	0.39	0.35	0.28	0.18	0.26	ENSG00000261118	chr16	lncRNA	novel transcript%2C antisense to SPG7
ENSG00000289725.1	49.301263616652	-0.726218	0.268477618842806	-2.70495	0.00683148500465742	0.0225367934767627	0.13	0.12	0.13	0.08	0.09	0.06	ENSG00000289725	chr9	lncRNA	novel transcript
ENSG00000173762.8	15.9349297564021	-1.18593	0.503220693337464	-2.35667	0.018439555788783	0.052297971266633	0.1	0.07	0.13	0.02	0.06	0.05	CD7	chr17	protein_coding	CD7 molecule
ENSG00000182752.10	121.716081659344	0.944946788331099	0.197478240207993	4.78506790082713	1.70929537471615e-06	1.46841796093129e-05	0.1	0.07	0.1	0.14	0.22	0.17	PAPPA	chr9	protein_coding	pappalysin 1
ENSG00000127415.13	399.747458684816	-0.852155	0.0994810502816873	-8.566	1.0714221930873e-17	4.68909349638087e-16	1.62	1.61	1.55	0.94	0.86	0.89	IDUA	chr4	protein_coding	alpha-L-iduronidase
ENSG00000188760.11	260.891490715498	-0.610644	0.123872290089509	-4.92962	8.23880049951723e-07	7.49453039903241e-06	1.63	1.56	1.43	1.11	0.93	1.03	TMEM198	chr2	protein_coding	transmembrane protein 198
ENSG00000014257.17	211.70858482975	0.849933518234069	0.141848313138034	5.99184790732752	2.0746991554278e-09	3.06624588997199e-08	0.44	0.38	0.51	0.76	0.88	0.8	ACP3	chr3	protein_coding	acid phosphatase 3
ENSG00000290554.1	73.5842323707789	1.66010902772827	0.235772637028436	7.04114374191796	1.90668181576447e-12	4.47574984674582e-11	0.09	0.09	0.1	0.27	0.31	0.33	ADCY10P1	chr6	lncRNA	ADCY10 pseudogene 1
ENSG00000232445.2	1467.53229674869	0.619260684512304	0.0611874902557571	10.1207073851838	4.47171939802432e-24	3.49897524325929e-22	3.12	3.21	3.01	4.68	4.99	4.88	EMSLR	chr7	lncRNA	E2F1 mRNA stabilizing lncRNA
ENSG00000273259.3	19.1957890851239	0.999412328843351	0.45945687635088	2.17520376837306	0.0296148499220463	0.077780937567711	0.05	0.06	0.05	0.15	0.11	0.06	ENSG00000273259	chr14	protein_coding	novel protein
ENSG00000091844.8	9.11705563753068	1.48989527660001	0.655968131071505	2.27129216501159	0.0231292972217434	1	0.01	0.01	0.01	0.02	0.03	0.01	RGS17	chr6	protein_coding	regulator of G protein signaling 17
ENSG00000230487.9	289.981588217634	-0.624167	0.12726941265176	-4.9043	9.37630873334341e-07	8.45692516742426e-06	0.67	0.68	0.71	0.51	0.48	0.37	PSMG3-AS1	chr7	lncRNA	PSMG3 antisense RNA 1 (head to head)
ENSG00000163331.12	57.2179465925299	-0.718363	0.264785637507386	-2.713	0.00666777445571446	0.0220634279462793	0.77	0.48	0.76	0.48	0.4	0.37	DAPL1	chr2	protein_coding	death associated protein like 1
ENSG00000123933.17	2326.0200368194	-0.843698	0.0609071680596268	-13.8522	1.23373731000435e-43	3.27938262916597e-41	5.56	5.56	5.28	3.22	2.79	3.27	MXD4	chr4	protein_coding	MAX dimerization protein 4
ENSG00000188766.13	76.914940173866	-0.775307	0.21737369892717	-3.5667	0.000361502780148959	0.00173919689943903	0.22	0.23	0.18	0.13	0.11	0.13	SPRED3	chr19	protein_coding	sprouty related EVH1 domain containing 3
ENSG00000131094.4	9.96009559919552	-1.29536	0.620375536531465	-2.08803	0.036795156986738	0.0929651191690368	0.08	0.1	0.16	0.04	0.07	0.04	C1QL1	chr17	protein_coding	complement C1q like 1
ENSG00000257038.1	31.0523111581118	-0.736581	0.33936848794945	-2.17045	0.0299730318506463	0.0785569871524467	0.28	0.31	0.27	0.22	0.14	0.16	ARHGEF17-AS1	chr11	lncRNA	ARHGEF17 antisense RNA 1
ENSG00000255446.1	21.558909001627	-1.01554	0.408926035272765	-2.48343	0.0130125629601026	0.0389665466374841	0.74	0.74	0.65	0.46	0.3	0.31	ENSG00000255446	chr11	lncRNA	novel transcript
ENSG00000186732.14	75.0559779998565	-0.843498	0.226913441248263	-3.71727	0.000201388702800883	0.0010424114556489	0.23	0.19	0.2	0.15	0.1	0.11	MPPED1	chr22	protein_coding	metallophosphoesterase domain containing 1
ENSG00000160325.15	112.396854309137	-0.630547	0.188060620316243	-3.35289	0.000799717032096956	0.00353232657860233	0.49	0.51	0.47	0.38	0.25	0.34	CACFD1	chr9	protein_coding	calcium channel flower domain containing 1
ENSG00000186765.12	37.7099384928892	-0.605954	0.305153458630233	-1.98574	0.0470626703152667	0.113785147933179	0.24	0.32	0.29	0.18	0.2	0.18	FSCN2	chr17	protein_coding	fascin actin-bundling protein 2%2C retinal
ENSG00000268189.2	21.1136	0.999100593942721	0.492546975107946	2.02843717337571	0.0425156493713829	0.104496921728005	0.09	0.07	0.12	0.06	0.23	0.28	ENSG00000268189	chr19	lncRNA	novel transcript%2C antisense to AKAP8 and AKAP8L
ENSG00000224516.5	44.648887243642	-1.56499	0.297245782443633	-5.26496	1.40217788456328e-07	1.48039516725942e-06	1.14	1.17	1.38	0.51	0.38	0.39	ENSG00000224516	chr2	lncRNA	novel transcript
ENSG00000183023.19	19.7385343971699	1.65820581993607	0.464785155282609	3.56768240355658	0.000360152660454247	0.00173408613151585	0	0.01	0.01	0.01	0.02	0.02	SLC8A1	chr2	protein_coding	solute carrier family 8 member A1
ENSG00000136244.12	32.0199135498241	1.02183441161913	0.355407283415264	2.8751082470789	0.00403889003974163	0.0144303098375825	0.05	0.07	0.06	0.12	0.09	0.17	IL6	chr7	protein_coding	interleukin 6
ENSG00000132938.22	183.621788739107	-1.52241	0.149137515130404	-10.2081	1.82364051328833e-24	1.47813014698146e-22	0.42	0.38	0.42	0.16	0.14	0.14	MTUS2	chr13	protein_coding	microtubule associated scaffold protein 2
ENSG00000079308.21	106.971942381887	-0.819019	0.184828167178971	-4.43124	9.36906122562051e-06	6.79467317731012e-05	0.11	0.1	0.1	0.07	0.06	0.06	TNS1	chr2	protein_coding	tensin 1
ENSG00000197457.10	296.26385783897	0.81716154572282	0.116479062257007	7.0155230467067	2.29090298991807e-12	5.30872712086782e-11	0.98	0.87	0.83	1.52	1.62	1.64	STMN3	chr20	protein_coding	stathmin 3
ENSG00000249867.6	114.934199394979	0.701847094123298	0.178731119784673	3.92683207585144	8.60720290022632e-05	0.00049123837202902	0.37	0.42	0.38	0.64	0.59	0.69	LINC02742	chr11	lncRNA	long intergenic non-protein coding RNA 2742
ENSG00000274561.1	38.9609488801827	-0.687842	0.299999533534543	-2.29281	0.02185886706513	0.0604404194894025	1.45	1.47	1.15	0.84	0.86	0.86	ENSG00000274561	chr17	lncRNA	novel transcript
ENSG00000231871.5	27.7705632483993	0.754251887300179	0.357438141869024	2.11016060948683	0.0348445241474231	0.08889411065133	0.18	0.19	0.24	0.33	0.32	0.4	IPO9-AS1	chr1	lncRNA	IPO9 antisense RNA 1
ENSG00000228775.8	17.8994630322089	-0.947749	0.439847772618383	-2.15472	0.0311837539989245	0.0811936550749871	0.04	0.04	0.04	0.03	0.02	0.02	WEE2-AS1	chr7	lncRNA	WEE2 antisense RNA 1
ENSG00000087116.17	26.7365391229118	0.757929154612108	0.361691109572456	2.09551502526018	0.0361252342071033	0.0916826184068229	0.03	0.03	0.02	0.04	0.05	0.05	ADAMTS2	chr5	protein_coding	ADAM metallopeptidase with thrombospondin type 1 motif 2
ENSG00000121895.8	41.8780064674463	0.764017280846709	0.298385650916459	2.56050275373535	0.010452083511457	0.032416164974191	0.14	0.2	0.12	0.26	0.26	0.26	TMEM156	chr4	protein_coding	transmembrane protein 156
ENSG00000086730.17	83.8022591242645	1.07364947463691	0.226914361343407	4.73151839434291	2.22846619789697e-06	1.86738648711116e-05	0.19	0.11	0.15	0.26	0.35	0.35	LAT2	chr7	protein_coding	linker for activation of T cells family member 2
ENSG00000112562.20	14.6240303936987	-1.50286	0.511120498102591	-2.94033	0.0032786307681314	0.0120425220755893	0.06	0.08	0.06	0.02	0.02	0.03	SMOC2	chr6	protein_coding	SPARC related modular calcium binding 2
ENSG00000231908.2	37.0076339565876	0.678835864466569	0.309838154586879	2.19093695988375	0.0284563546672719	0.0752191592001959	0.55	0.59	0.43	0.81	0.78	0.94	IDH1-AS1	chr2	lncRNA	IDH1 antisense RNA 1
ENSG00000227407.1	10.2954110367284	-1.26298	0.606246293939192	-2.08328	0.0372256421154074	0.0938036360289961	0.47	0.21	0.36	0.16	0.12	0.16	ENSG00000227407	chr19	lncRNA	novel transcript
ENSG00000149021.7	4533.60259327133	-0.981776	0.0679623592584443	-14.4459	2.66164364042455e-47	8.44021207029365e-45	141.7	120.12	127.09	74.03	60.67	65.31	SCGB1A1	chr11	protein_coding	secretoglobin family 1A member 1
ENSG00000277586.4	319.774085678781	0.851963345476239	0.111723389770778	7.62564891044037	2.4280984206744e-14	7.31464649228163e-13	0.74	0.76	0.69	1.28	1.3	1.41	NEFL	chr8	protein_coding	neurofilament light chain
ENSG00000173531.16	146.980292291192	-0.680771	0.15913616104289	-4.27791	1.88652596157599e-05	0.00012680906193933	0.41	0.49	0.44	0.3	0.26	0.29	MST1	chr3	protein_coding	macrophage stimulating 1
ENSG00000164938.14	791.776309074432	-1.20315	0.105883483820166	-11.363	6.39191243769667e-30	7.85944335451479e-28	2.52	2.1	2.76	1.12	0.9	1.23	TP53INP1	chr8	protein_coding	tumor protein p53 inducible nuclear protein 1
ENSG00000158825.6	1836.52907348333	-1.0496	0.0657507900298763	-15.9633	2.30208955080898e-57	1.18886481802492e-54	36.92	35.98	41.05	19.42	17.37	19.13	CDA	chr1	protein_coding	cytidine deaminase
ENSG00000279406.1	64.191502444148	-0.628465	0.241550575001872	-2.60179	0.00927372981285116	0.029320039595467	0.43	0.5	0.45	0.24	0.36	0.31	ENSG00000279406	chr10	TEC	TEC
ENSG00000256894.1	233.814825872828	-0.732389	0.130932474647005	-5.59364	2.22358630505236e-08	2.74343498046562e-07	4.77	4.12	4.42	3	2.66	2.51	ENSG00000256894	chr12	lncRNA	novel transcript%2C antisense to SSPN
ENSG00000166741.9	576.18408895764	0.766517626867055	0.0923243261664844	8.30244485602665	1.01990493274429e-16	4.02506149767533e-15	1.43	1.52	1.61	2.62	2.39	2.86	NNMT	chr11	protein_coding	nicotinamide N-methyltransferase
ENSG00000204779.2	2.05398874138081	-3.43337	1.62017628119229	-2.11914	0.0340789436925773	1	0.01	0.02	0.02	0	0	0	FOXD4L5	chr9	protein_coding	forkhead box D4 like 5
ENSG00000234694.2	136.380254852804	0.998341732523549	0.173419242708151	5.75681058764435	8.57179975902448e-09	1.14766874551383e-07	2.06	1.52	1.47	3.59	3.36	3.3	CDC20-DT	chr1	lncRNA	CDC20 divergent transcript
ENSG00000163993.7	40.3865047916016	-0.823873	0.298592647730347	-2.75919	0.00579455127087166	0.0196393238741806	1.57	1.3	1.26	0.89	0.65	0.83	S100P	chr4	protein_coding	S100 calcium binding protein P
ENSG00000061337.16	41.7903100687149	0.708289448092201	0.296779504329701	2.38658478014487	0.0170056858554939	0.0487901225139764	0.07	0.08	0.05	0.12	0.12	0.1	LZTS1	chr8	protein_coding	leucine zipper tumor suppressor 1
ENSG00000232545.1	42.3056370233668	-0.667934	0.322265125221004	-2.07262	0.0382074570315174	0.09585057960124	1.32	0.95	1.21	1.1	0.71	0.46	ENSG00000232545	chr22	lncRNA	novel transcript
ENSG00000231877.1	6.2904487565794	-1.73063	0.786045855167837	-2.20169	0.0276870039500107	1	0.04	0.05	0.03	0.01	0.01	0.01	ENSG00000231877	chr1	lncRNA	novel transcript
ENSG00000182585.10	46.7838060776616	1.2194644480199	0.281359457333117	4.33418680707828	1.46299905754593e-05	0.000101278084891393	0.11	0.12	0.09	0.25	0.26	0.25	EPGN	chr4	protein_coding	epithelial mitogen
ENSG00000068615.20	37.382874348052	-1.68305	0.3345643407143	-5.03056	4.89051184203027e-07	4.6646966514352e-06	0.11	0.12	0.08	0.03	0.03	0.04	REEP1	chr2	protein_coding	receptor accessory protein 1
ENSG00000137747.16	87.1389656898588	0.844875768934099	0.204233623139604	4.1368103642591	3.52166917108757e-05	0.000221405809625766	0.15	0.16	0.13	0.26	0.26	0.28	TMPRSS13	chr11	protein_coding	transmembrane serine protease 13
ENSG00000171956.7	15.5074865127263	-1.16097	0.486230987680793	-2.38768	0.0169549948052243	0.0486910599149076	0.08	0.07	0.08	0.02	0.05	0.03	FOXB1	chr15	protein_coding	forkhead box B1
ENSG00000196167.10	300.010171637288	-0.988838	0.144248083298169	-6.85512	7.12516198390862e-12	1.53318217689462e-10	0.58	0.47	0.59	0.35	0.22	0.28	COLCA1	chr11	lncRNA	colorectal cancer associated 1
ENSG00000226465.5	46.9601369711148	0.805509513170581	0.274744135519314	2.93185334656199	0.00336945818486364	0.0123235444539479	0.21	0.2	0.21	0.42	0.36	0.34	ENSG00000226465	chr20	lncRNA	novel transcript
ENSG00000164440.15	7.17281881342172	1.50409191943243	0.734004434503897	2.04915917224537	0.0404465529250718	1	0.01	0.01	0.01	0.03	0.02	0.03	TXLNB	chr6	protein_coding	taxilin beta
ENSG00000285437.2	95.0231049413516	-0.940124	0.204536862535428	-4.59635	4.29945997742014e-06	3.39060816282151e-05	0.22	0.2	0.28	0.13	0.11	0.13	POLR2J3	chr7	protein_coding	RNA polymerase II subunit J3
ENSG00000198221.12	13.8508	1.08085399276922	0.527899876273311	2.04746021234076	0.0406129196030661	0.100710457103227	0.03	0.02	0.03	0.07	0.05	0.03	AFDN-DT	chr6	lncRNA	AFDN divergent transcript
ENSG00000077092.20	359.374576890277	-1.2397	0.120225001194922	-10.3115	6.25172542488146e-25	5.25581102580151e-23	0.64	0.63	0.74	0.27	0.26	0.34	RARB	chr3	protein_coding	retinoic acid receptor beta
ENSG00000270084.2	27.183389363645	-0.794188	0.355066760354807	-2.23673	0.025304148252584	0.0683461565549096	0.53	0.53	0.54	0.33	0.3	0.31	GAS5-AS1	chr1	lncRNA	GAS5 antisense RNA 1
ENSG00000224689.12	14.5674917519852	-1.07008	0.527160690999982	-2.02989	0.042367400017724	0.10416087531561	0.08	0.16	0.2	0.1	0.05	0.06	ZNF812P	chr19	transcribed_unprocessed_pseudogene	zinc finger protein 812%2C pseudogene
ENSG00000130592.17	39.3257306210871	-0.787691	0.299295600556239	-2.63182	0.0084929749306289	0.0271844380859071	0.09	0.11	0.11	0.06	0.06	0.06	LSP1	chr11	protein_coding	lymphocyte specific protein 1
ENSG00000169083.18	271.965110732292	0.835506256127899	0.118377995894119	7.05795236536358	1.6897395810429e-12	3.98721187041128e-11	0.2	0.19	0.19	0.35	0.33	0.36	AR	chrX	protein_coding	androgen receptor
ENSG00000004487.18	13992.2175565224	-0.620147	0.0365188062924047	-16.9816	1.12442900170211e-64	6.35126693930174e-62	11.77	11.45	11.69	7.63	7.7	7.72	KDM1A	chr1	protein_coding	lysine demethylase 1A
ENSG00000040731.10	200.624732932301	0.691474350522891	0.140474391865599	4.92242280845372	8.54792852853064e-07	7.7562152687345e-06	0.6	0.48	0.5	0.85	0.81	0.93	CDH10	chr5	protein_coding	cadherin 10
ENSG00000187650.4	169.731847409552	-0.590559	0.149711485061072	-3.94465	7.99180050559806e-05	0.000460477507614552	1.1	1.12	1.21	0.75	0.86	0.71	VMAC	chr19	protein_coding	vimentin type intermediate filament associated coiled-coil protein
ENSG00000105519.18	114.321845644771	-0.599615	0.180373217320411	-3.3243	0.000886404850700233	0.00385367582213196	0.74	0.6	0.69	0.5	0.46	0.42	CAPS	chr19	protein_coding	calcyphosine
ENSG00000286913.1	64.5821726897642	0.610188237866209	0.233771308300205	2.61019302284357	0.00904911473911218	0.0287254564294789	0.46	0.46	0.47	0.64	0.76	0.77	ENSG00000286913	chr3	lncRNA	novel transcript%2C antisense to IQCJ-SCHIP1
ENSG00000154252.12	11.681490686297	-1.32689	0.563215039662204	-2.35593	0.0184764282264512	0.0523778921256439	0.12	0.16	0.16	0.06	0.04	0.07	GAL3ST2	chr2	protein_coding	galactose-3-O-sulfotransferase 2
ENSG00000268583.2	8.34341045229934	1.64850258035648	0.694208036653848	2.3746521119266	0.017565496947511	1	0.01	0.02	0.04	0.06	0.08	0.08	ENSG00000268583	chr19	lncRNA	novel transcript%2C antisense to CARD8
ENSG00000189229.12	7.70013496957829	1.49521949569413	0.724746080182345	2.06309428443951	0.0391036711099723	1	0	0.01	0.01	0.03	0.01	0.03	ENSG00000189229	chr3	lncRNA	novel transcript
ENSG00000261123.1	13.8652939044297	-1.08494	0.518273903999305	-2.09338	0.0363152609290505	0.0920743921016394	0.39	0.37	0.42	0.26	0.21	0.11	ENSG00000261123	chr16	lncRNA	novel transcript%2C intronic to PKD1
ENSG00000158050.5	55.1873936805171	0.647176766520491	0.254698897677397	2.54094843920451	0.0110552221400422	0.034000874626725	0.26	0.3	0.28	0.38	0.5	0.46	DUSP2	chr2	protein_coding	dual specificity phosphatase 2
ENSG00000261888.1	4.17749988117986	-2.92735	1.14742737820135	-2.55123	0.0107343015645175	1	0.03	0.02	0.05	0.01	0	0	ENSG00000261888	chr17	lncRNA	novel transcript
ENSG00000260907.1	1.18655176777884	-3.73866	1.88665076752159	-1.98164	0.0475198423989811	1	0.03	0.03	0.04	0	0	0	ENSG00000260907	chr17	lncRNA	novel transcript
ENSG00000108244.17	7.92144959296501	-2.55557	0.796391609229682	-3.20894	0.00133225906863131	1	0.04	0.05	0.08	0.02	0.01	0	KRT23	chr17	protein_coding	keratin 23
ENSG00000104081.14	305.571927495897	-0.85817	0.113869575411735	-7.53643	4.83006176965728e-14	1.39909241164351e-12	0.94	0.88	0.91	0.52	0.46	0.54	BMF	chr15	protein_coding	Bcl2 modifying factor
ENSG00000254973.2	62.7138729655294	-0.626174	0.246058499255613	-2.54482	0.0109335196544223	0.0336781471972875	0.47	0.43	0.64	0.35	0.33	0.34	ENSG00000254973	chr8	lncRNA	novel transcript
ENSG00000168350.8	14.2809787150212	-1.0749	0.531229122046525	-2.02342	0.0430293643709111	0.105615937127134	0.06	0.08	0.04	0.04	0.01	0.04	DEGS2	chr14	protein_coding	delta 4-desaturase%2C sphingolipid 2
ENSG00000213886.4	110.049805289022	-0.834878	0.205493002752023	-4.06281	4.84865041737566e-05	0.000295779130253341	2.06	1.8	2.12	0.98	0.87	1.52	UBD	chr6	protein_coding	ubiquitin D
ENSG00000186847.6	81652.5121727799	-0.736832	0.0418483734361794	-17.6072	2.16983712281409e-69	1.56879223979458e-66	568.7	591.86	547.38	359.16	344.39	336.67	KRT14	chr17	protein_coding	keratin 14
ENSG00000123999.5	71.0376639112846	-0.643965	0.246259437701236	-2.61498	0.00892316222775546	0.0284220508113916	0.47	0.76	0.77	0.37	0.51	0.42	INHA	chr2	protein_coding	inhibin subunit alpha
ENSG00000262406.3	22.1844624077589	-2.12993	0.461884110852783	-4.61139	3.99984441454258e-06	3.17929585720568e-05	0.22	0.21	0.31	0.08	0.02	0.08	MMP12	chr11	protein_coding	matrix metallopeptidase 12
ENSG00000125730.18	15315.8724419614	-0.887508	0.0521307117127458	-17.0247	5.38909960033016e-65	3.14219275083766e-62	22.74	20.66	21.41	12.81	11.49	11.27	C3	chr19	protein_coding	complement C3
ENSG00000058091.17	39.2581358559373	1.06006410959322	0.317084946214498	3.34315495657785	0.000828316323415402	0.0036295315262384	0.05	0.05	0.03	0.08	0.1	0.11	CDK14	chr7	protein_coding	cyclin dependent kinase 14
ENSG00000106541.12	338.13816258116	-1.04502	0.119753558595023	-8.72644	2.62817364285269e-18	1.21805739986057e-16	2.13	1.89	2.2	1.13	0.85	1.08	AGR2	chr7	protein_coding	anterior gradient 2%2C protein disulphide isomerase family member
ENSG00000203663.4	1.2139759415406	-3.76366	1.87829884372005	-2.00376	0.0450957066680455	1	0.01	0.01	0.01	0	0	0	OR2L2	chr1	protein_coding	olfactory receptor family 2 subfamily L member 2
ENSG00000236307.2	17.2707643958127	1.34110500758525	0.477435325285244	2.80897733485473	0.00496991453652601	0.017228846422652	0.21	0.23	0.41	0.58	0.86	0.77	EEF1E1P1	chr2	processed_pseudogene	eukaryotic translation elongation factor 1 epsilon 1 pseudogene 1
ENSG00000188487.12	17.2482704669515	-1.02161	0.484832835809771	-2.10713	0.0351062160439361	0.0894985691105988	0.08	0.09	0.08	0.02	0.03	0.07	INSC	chr11	protein_coding	INSC spindle orientation adaptor protein
ENSG00000115594.12	122.994	-0.774744	0.176783345374681	-4.38245	1.17354060393115e-05	8.3150711156627e-05	0.24	0.31	0.28	0.16	0.16	0.17	IL1R1	chr2	protein_coding	interleukin 1 receptor type 1
ENSG00000272097.2	23.6315942500859	0.95335012741974	0.390804501508806	2.43946	0.0147094207860508	0.043322420506423	0.11	0.17	0.13	0.25	0.26	0.3	TMEM14B-DT	chr6	lncRNA	TMEM14B divergent transcript
ENSG00000240991.3	1.25502790125103	-3.80156	1.9232404911764	-1.97664	0.0480821765778768	1	0.03	0.15	0.03	0	0	0	RPL23AP67	chr12	processed_pseudogene	ribosomal protein L23a pseudogene 67
ENSG00000118513.21	127.195800858527	0.666859573668451	0.168569531759988	3.95599113734229	7.6217986575612e-05	0.000440703809134417	0.23	0.22	0.23	0.37	0.38	0.34	MYB	chr6	protein_coding	MYB proto-oncogene%2C transcription factor
ENSG00000167964.13	1312.86415991657	-0.626913	0.0667610811276971	-9.3904	5.97712851422379e-21	3.76072931145473e-19	7.96	7.88	8.31	5.74	5.04	5.12	RAB26	chr16	protein_coding	RAB26%2C member RAS oncogene family
ENSG00000008735.14	66.3378567230568	-0.885796	0.244464574819069	-3.62341	0.000290743427009851	0.00144056673333417	0.16	0.23	0.17	0.09	0.11	0.1	MAPK8IP2	chr22	protein_coding	mitogen-activated protein kinase 8 interacting protein 2
ENSG00000107796.13	137.267322411644	0.610518552432182	0.160865162731151	3.79521918895842	0.000147513074073977	0.000790482897683705	0.24	0.24	0.24	0.39	0.37	0.36	ACTA2	chr10	protein_coding	actin alpha 2%2C smooth muscle
ENSG00000102230.14	29.3850809692018	0.957492048870975	0.359613510276857	2.66255861225521	0.00775490626198087	0.0251787193614701	0.04	0.03	0.06	0.1	0.07	0.09	PCYT1B	chrX	protein_coding	phosphate cytidylyltransferase 1B%2C choline
ENSG00000272508.1	61.6935157015407	-1.12211	0.245399808098954	-4.57257	4.81767055364711e-06	3.75018928756122e-05	0.88	0.85	0.85	0.47	0.39	0.34	ENSG00000272508	chr10	lncRNA	novel transcript
ENSG00000248964.7	7.34522353408712	1.92277731053326	0.802424811041451	2.39620869653535	0.0165656552653099	1	0.02	0.01	0.01	0.01	0.06	0.07	ENSG00000248964	chr8	lncRNA	novel transcript
ENSG00000198576.4	1.88001309722418	-3.32097	1.65278327291598	-2.00932	0.044502923709236	1	0.02	0.02	0.01	0	0	0	ARC	chr8	protein_coding	activity regulated cytoskeleton associated protein
ENSG00000139144.11	43.0317163992714	1.02785646971452	0.300680089154735	3.41843875530302	0.000629814901220159	0.00284953800739784	0.04	0.07	0.07	0.13	0.1	0.13	PIK3C2G	chr12	protein_coding	phosphatidylinositol-4-phosphate 3-kinase catalytic subunit type 2 gamma
ENSG00000281641.3	7.55250743647021	-1.65555	0.75107002464273	-2.20425	0.0275067163627667	1	0.03	0.05	0.03	0.03	0	0.01	SAMD12-AS1	chr8	lncRNA	SAMD12 antisense RNA 1
ENSG00000287235.1	70.0908145202177	0.753397537561896	0.229515293921171	3.2825591911128	0.00102869386590675	0.00438529283638314	0.25	0.32	0.26	0.5	0.5	0.42	ENSG00000287235	chr10	lncRNA	novel transcript
ENSG00000141665.13	28.7149174503412	-0.738868	0.353132516679496	-2.09233	0.0364093842346856	0.0922483347409507	0.06	0.06	0.09	0.04	0.05	0.04	FBXO15	chr18	protein_coding	F-box protein 15
ENSG00000124225.16	2080.80339570619	-0.829828	0.0558112495281617	-14.8685	5.28031848143828e-50	1.83541839523071e-47	6.11	5.85	5.58	3.4	3.28	3.33	PMEPA1	chr20	protein_coding	prostate transmembrane protein%2C androgen induced 1
ENSG00000101460.13	91.2705437501768	-0.591333	0.198325072961741	-2.98163	0.00286714981347085	0.0107118091935688	1.32	1.15	1.13	0.87	0.73	0.82	MAP1LC3A	chr20	protein_coding	microtubule associated protein 1 light chain 3 alpha
ENSG00000224080.1	19.7979853958082	-0.872839	0.424649170054199	-2.05544	0.0398369395372666	0.0991534951991317	0.78	0.62	0.75	0.5	0.4	0.31	UBE2FP1	chr3	processed_pseudogene	UBE2F pseudogene 1
ENSG00000175294.6	16.5888483804588	-1.29794	0.46734786488249	-2.77724	0.00548220282462101	0.0187034382889816	0.1	0.12	0.11	0.04	0.05	0.05	CATSPER1	chr11	protein_coding	cation channel sperm associated 1
ENSG00000213420.8	225.06976942664	-0.790501	0.133919446149548	-5.90281	3.5735651085004e-09	5.09804177870124e-08	0.88	1.02	0.91	0.61	0.53	0.51	GPC2	chr7	protein_coding	glypican 2
ENSG00000114013.16	209.299877896952	-0.627742	0.139994208928643	-4.48406	7.3236186813809e-06	5.47001684570081e-05	0.99	0.96	0.84	0.55	0.69	0.6	CD86	chr3	protein_coding	CD86 molecule
ENSG00000255774.2	54.8518641691594	-0.629628	0.260534730134743	-2.41668	0.0156629872401448	0.0456573419741637	0.31	0.39	0.33	0.28	0.19	0.21	LINC02747	chr11	lncRNA	long intergenic non-protein coding RNA 2747
ENSG00000182261.5	27.9336808950902	-1.45018	0.365247062692159	-3.9704	7.17508898992188e-05	0.00041752239026828	0.12	0.11	0.12	0.04	0.04	0.05	NLRP10	chr11	protein_coding	NLR family pyrin domain containing 10
ENSG00000109321.11	1419.85478995337	0.82625177616821	0.0700029680199559	11.803096347753	3.76208912048822e-32	5.71426561788441e-30	7.64	7.93	7.99	12.93	14	15.41	AREG	chr4	protein_coding	amphiregulin
ENSG00000278949.1	18.9156745573491	-0.962162	0.433577835819024	-2.21912	0.0264784601033333	0.0709620561241918	0.12	0.17	0.15	0.09	0.07	0.08	ENSG00000278949	chr12	TEC	novel transcript
ENSG00000087303.19	224.369186937391	-1.31516	0.132132919370522	-9.95328	2.44007137745014e-23	1.82249132840542e-21	0.67	0.64	0.63	0.26	0.25	0.27	NID2	chr14	protein_coding	nidogen 2
ENSG00000165548.11	39.4414572285973	-0.633062	0.29662424086328	-2.13422	0.0328247336940231	0.0845830035429225	0.09	0.1	0.09	0.06	0.07	0.06	TMEM63C	chr14	protein_coding	transmembrane protein 63C
ENSG00000152766.6	1152.76505096549	0.791832482897599	0.0692060675893079	11.4416627107987	2.58876064512426e-30	3.24943393476535e-28	2.58	2.77	2.63	4.46	4.56	4.99	ANKRD22	chr10	protein_coding	ankyrin repeat domain 22
ENSG00000253671.3	614.912	-0.821553	0.0882813868150212	-9.30607	1.32652359859354e-20	7.88647611358703e-19	2.52	2.22	2.38	1.34	1.27	1.47	ENSG00000253671	chr8	lncRNA	novel transcript
ENSG00000172716.17	670.647341329088	0.661421364766908	0.0807248063048027	8.19353300482998	2.53667857690058e-16	9.48707554782325e-15	1.08	1.12	1.08	1.84	1.66	1.76	SLFN11	chr17	protein_coding	schlafen family member 11
ENSG00000260442.7	44.8483799910309	0.741575968916959	0.289445870607338	2.56205406337608	0.0104055119332896	0.0323160873185928	0.25	0.22	0.17	0.38	0.29	0.4	ATP2A1-AS1	chr16	lncRNA	ATP2A1 antisense RNA 1
ENSG00000289402.2	76.2543812254063	-0.727947	0.216715681350846	-3.359	0.000782262280842643	0.00346129515942002	1.42	1.64	1.68	0.94	0.91	1.05	ENSG00000289402	chr1	lncRNA	novel transcript
ENSG00000254438.1	6.56849992176374	1.74222425322066	0.855939018528909	2.03545371282991	0.0418052414488113	1	0.04	0.06	0.07	0.12	0.06	0.39	LINC02683	chr11	lncRNA	long intergenic non-protein coding RNA 2683
ENSG00000271447.6	13493.0513310244	-0.670343	0.0431495915631334	-15.5353	2.0003132504573e-54	9.03891550050394e-52	66.4	66.67	62.97	43.61	40.65	40.8	MMP28	chr17	protein_coding	matrix metallopeptidase 28
ENSG00000177045.11	1454.00156113578	-0.629091	0.0601618077398243	-10.4566	1.36600729746578e-25	1.25972356641296e-23	6.27	6.38	5.96	4.06	4	4.15	SIX5	chr19	protein_coding	SIX homeobox 5
ENSG00000275993.4	28.6502385831134	-0.847742	0.356218478976471	-2.37984	0.0173203344982414	0.0495826807183581	0.11	0.11	0.08	0.06	0.05	0.06	ENSG00000275993	chr21	artifact	novel protein%2C similar to salt-inducible kinase 1 SIK1
ENSG00000160999.11	87.7336791359889	-0.698189	0.206540386294102	-3.3804	0.000723805548601205	0.00322951994346255	0.63	0.6	0.47	0.35	0.37	0.34	SH2B2	chr7	protein_coding	SH2B adaptor protein 2
ENSG00000253669.4	66.7031576780154	-0.591147	0.229981064321657	-2.57041	0.0101576855228322	0.0316442891804881	0.31	0.31	0.34	0.24	0.22	0.2	GASAL1	chr8	lncRNA	growth arrest associated lncRNA 1
ENSG00000059915.17	78.5220475868534	-0.703231	0.221930692766906	-3.1687	0.001531235026227	0.00619589726864853	0.24	0.18	0.2	0.15	0.12	0.12	PSD	chr10	protein_coding	pleckstrin and Sec7 domain containing
ENSG00000152377.15	295.32822230737	0.809176275904726	0.113503736228331	7.12907171863435	1.01048076363102e-12	2.47150741578223e-11	0.45	0.44	0.42	0.76	0.76	0.8	SPOCK1	chr5	protein_coding	SPARC (osteonectin)%2C cwcv and kazal like domains proteoglycan 1
ENSG00000232316.2	91.2638202898166	-0.647144	0.206398164448896	-3.13542	0.00171610817866153	0.00684889718024006	1.91	1.6	2.17	1.2	1.07	1.4	LINC02518	chr6	lncRNA	long intergenic non-protein coding RNA 2518
ENSG00000134326.12	67.6779661657578	-0.589015	0.228403683792041	-2.57883	0.0099134339212288	0.0310383318328895	0.22	0.22	0.26	0.17	0.14	0.16	CMPK2	chr2	protein_coding	cytidine/uridine monophosphate kinase 2
ENSG00000224963.4	6.5753015990274	-1.76854	0.854858475332111	-2.06881	0.0385636396190765	1	0.05	0.04	0.11	0	0.01	0.04	ECMXP	chrX	transcribed_unitary_pseudogene	extracellular matrix protein X-linked%2C pseudogene
ENSG00000271880.1	2264.44799924561	-1.20182	0.0641770088860974	-18.7267	2.99918466984228e-78	3.18883899455289e-75	13.29	12.26	13.13	6.29	5.48	5.34	ENSG00000271880	chr10	lncRNA	novel transcript
ENSG00000233834.7	308.43011847037	0.613879642425942	0.111345087176464	5.51330694503875	3.52153281130882e-08	4.16024219375208e-07	2.77	2.72	2.81	4.12	4.21	4.55	GIRGL	chr7	lncRNA	glutamine insufficiency regulator of glutaminase lncRNA
ENSG00000180573.10	2766.19765015254	0.751075183142145	0.250191806062444	3.00199752726789	0.00268214354382703	0.0101252599320538	13.23	15.35	18.06	18.92	28.68	32.09	H2AC6	chr6	protein_coding	H2A clustered histone 6
ENSG00000196074.13	26.3619183465903	-1.3575	0.380397716520753	-3.56863	0.00035884604635649	0.00172917682961705	0.07	0.07	0.08	0.02	0.03	0.04	SYCP2	chr20	protein_coding	synaptonemal complex protein 2
ENSG00000285820.1	515.232817530522	-0.667642	0.0958696754701106	-6.96406	3.30606700763317e-12	7.49776175194097e-11	4.14	3.67	3.67	2.71	2.32	2.33	ENSG00000285820	chr9	lncRNA	Novel transcript%2C antisense to ASTN2
ENSG00000290032.1	1038.75873233459	0.923153112713771	0.0721101477545056	12.801986148421	1.59810868146199e-37	3.1742653205962e-35	36.7	34.01	38.42	68.14	68.07	73.92	ENSG00000290032	chr6	lncRNA	novel transcript
ENSG00000179761.12	37.6040453336854	-0.614429	0.302298616154131	-2.03252	0.0421008069108372	0.10366892882595	0.14	0.16	0.15	0.1	0.1	0.11	PIPOX	chr17	protein_coding	pipecolic acid and sarcosine oxidase
ENSG00000188613.7	1091.42394387545	-0.776117	0.0670339782024241	-11.578	5.32975372404228e-31	7.3538395848904e-29	4.36	4.43	4.16	2.5	2.51	2.66	NANOS1	chr10	protein_coding	nanos C2HC-type zinc finger 1
ENSG00000197646.8	108.002317666973	0.724166040833996	0.183557971903455	3.9451625735704	7.97458554921204e-05	0.000459688617463549	0.42	0.44	0.41	0.69	0.77	0.66	PDCD1LG2	chr9	protein_coding	programmed cell death 1 ligand 2
ENSG00000287023.2	11.0073628012208	1.83866924215132	0.608560122979185	3.02134361540184	0.00251655597161275	0.00958826922152204	0.03	0.05	0.03	0.12	0.11	0.14	ENSG00000287023	chr10	lncRNA	novel transcript
ENSG00000106258.16	78.623156638722	-1.14424	0.247164896614635	-4.62947	3.66602355459646e-06	2.94111743228278e-05	0.14	0.12	0.16	0.09	0.04	0.06	CYP3A5	chr7	protein_coding	cytochrome P450 family 3 subfamily A member 5
ENSG00000260088.1	21.8410657488583	0.820469108696213	0.413619058571346	1.98363467952889	0.0472965802414458	0.114230089870905	0.39	0.25	0.18	0.47	0.49	0.49	DDX59-AS1	chr1	lncRNA	DDX59 antisense RNA 1
ENSG00000137821.12	302.718766808998	0.687361204852101	0.112633032256101	6.1026609253421	1.04316991981291e-09	1.61570662387476e-08	0.28	0.31	0.29	0.48	0.48	0.47	LRRC49	chr15	protein_coding	leucine rich repeat containing 49
ENSG00000092969.12	506.537882976145	-0.78592	0.0992442717271883	-7.91905	2.39336112506822e-15	8.02597445929648e-14	1.39	1.29	1.32	0.76	0.7	0.9	TGFB2	chr1	protein_coding	transforming growth factor beta 2
ENSG00000224769.1	26.9150059401673	-1.17348	0.386385244355477	-3.03707	0.00238886046598385	0.0091518976097198	0.36	0.29	0.19	0.12	0.15	0.1	MUC20P1	chr3	unprocessed_pseudogene	mucin 20%2C cell surface associated pseudogene 1
ENSG00000260604.3	26.314712045867	-0.969198	0.381524183339832	-2.54033	0.0110747455101723	0.0340435416830552	0.07	0.04	0.07	0.04	0.04	0.03	ENSG00000260604	chr6	lncRNA	novel transcript
ENSG00000133561.15	1.3718746354949	-3.94435	1.81752605865334	-2.17018	0.0299935267547285	1	0.01	0.01	0.01	0	0	0	GIMAP6	chr7	protein_coding	GTPase%2C IMAP family member 6
ENSG00000101307.16	25.6811355958083	-0.912113	0.387563357778141	-2.35346	0.018599818190438	0.052669859594574	0.06	0.04	0.05	0.03	0.02	0.03	SIRPB1	chr20	protein_coding	signal regulatory protein beta 1
ENSG00000204758.8	29.6419529877172	-0.702994	0.344068178600359	-2.04318	0.0410343689141187	0.101588305454417	0.16	0.15	0.19	0.12	0.1	0.1	RPL26L1-AS1	chr5	lncRNA	RPL26L1 antisense RNA 1
ENSG00000179776.20	943.351814733892	-1.45257	0.0809983114242819	-17.9333	6.48395232352472e-72	5.09554079337867e-69	2.87	2.77	3.04	1.18	0.94	1.1	CDH5	chr16	protein_coding	cadherin 5
ENSG00000215845.11	412.522926694248	0.72371721267006	0.102290856128013	7.07509194921932	1.49349699046379e-12	3.57657975116753e-11	3.01	3.29	3.51	5.15	5.72	5.57	TSTD1	chr1	protein_coding	thiosulfate sulfurtransferase like domain containing 1
ENSG00000108813.12	103.623054471788	-0.856173	0.189618491664629	-4.51524	6.32451256355677e-06	4.80317498261717e-05	0.44	0.38	0.4	0.2	0.22	0.26	DLX4	chr17	protein_coding	distal-less homeobox 4
ENSG00000198590.12	43.2099381261795	-0.708889	0.298035329572917	-2.37854	0.0173813748055201	0.0497495407141372	0.08	0.05	0.09	0.05	0.05	0.05	APRG1	chr3	lncRNA	APRG1 tumor suppressor candidate
ENSG00000283072.3	36.6959957827228	-0.919217	0.315971077249219	-2.90918	0.00362375935578971	0.0131366727548935	0.18	0.2	0.19	0.12	0.11	0.08	ENSG00000283072	chr20	lncRNA	novel transcript
ENSG00000121858.11	8695.81033359808	-0.724825	0.0530577658228715	-13.6611	1.73459976062523e-42	4.47898438190015e-40	39.99	37.37	41.47	24.91	22.44	25.64	TNFSF10	chr3	protein_coding	TNF superfamily member 10
ENSG00000070540.13	165.562650727338	-0.712648	0.149929308247712	-4.75322	2.00198779887761e-06	1.69251307131491e-05	0.74	0.72	0.81	0.5	0.43	0.49	WIPI1	chr17	protein_coding	WD repeat domain%2C phosphoinositide interacting 1
ENSG00000236200.7	89.0436914237779	0.643355161149192	0.200506632362995	3.20864778170763	0.00133360753823946	0.00548338404314792	0.22	0.18	0.21	0.33	0.33	0.31	KDM4A-AS1	chr1	lncRNA	KDM4A antisense RNA 1
ENSG00000278389.1	1.56969175600654	4.06150232356763	1.7426464451467	2.33065194312878	0.0197717201469098	1	0	0	0	0.09	0.06	0.12	ENSG00000278389	chr16	lncRNA	novel transcript
ENSG00000187837.4	2266.01283665249	1.06927984956236	0.0553857857616856	19.3060337568066	4.77894008968043e-83	6.16995300864098e-80	25.22	24.16	26.1	54.57	51.2	55.11	H1-2	chr6	protein_coding	H1.2 linker histone%2C cluster member
ENSG00000268129.2	71.9271695630602	0.698426692050948	0.224396407967608	3.11246823590762	0.00185529978021754	0.00731715983579142	1.33	1.12	1.16	1.77	1.97	2.18	ENSG00000268129	chr3	lncRNA	novel transcript
ENSG00000079156.17	295.861979334977	0.587822919179648	0.114439306246954	5.13654738443762	2.79831818025833e-07	2.78368745779688e-06	0.27	0.24	0.27	0.4	0.38	0.4	OSBPL6	chr2	protein_coding	oxysterol binding protein like 6
ENSG00000153904.21	3077.06325943679	0.62857288109955	0.0511117695282887	12.2980066411447	9.28369806525234e-35	1.6291538109654e-32	6.87	6.43	6.59	10.06	10.28	10.86	DDAH1	chr1	protein_coding	dimethylarginine dimethylaminohydrolase 1
ENSG00000182836.11	234.753393356124	1.10731498379444	0.144794075018835	7.64751585070315	2.04898997008454e-14	6.22445272424842e-13	0.3	0.2	0.23	0.59	0.52	0.49	PLCXD3	chr5	protein_coding	phosphatidylinositol specific phospholipase C X domain containing 3
ENSG00000100170.10	2.39727570136956	-3.68344	1.60601904582074	-2.29352	0.0218181311471476	1	0.02	0.01	0	0	0	0	SLC5A1	chr22	protein_coding	solute carrier family 5 member 1
ENSG00000204947.9	143.072885327395	-0.669554	0.162056179480027	-4.13162	3.60216183562802e-05	0.000225916291391313	0.62	0.58	0.61	0.42	0.33	0.41	ZNF425	chr7	protein_coding	zinc finger protein 425
ENSG00000278952.1	7.39735415380265	-1.47895	0.714981417955497	-2.06852	0.0385913257270181	1	0.15	0.16	0.21	0.07	0.08	0.04	ENSG00000278952	chr11	TEC	TEC
ENSG00000012171.20	86.7857669270905	-1.12875	0.210619407148604	-5.35919	8.35970768071594e-08	9.21914071561565e-07	0.26	0.26	0.26	0.14	0.12	0.1	SEMA3B	chr3	protein_coding	semaphorin 3B
ENSG00000186526.13	34.3504816852129	-1.01407	0.363389953149277	-2.7906	0.00526111904793067	0.0180616765035797	0.09	0.05	0.11	0.05	0.03	0.04	CYP4F8	chr19	protein_coding	cytochrome P450 family 4 subfamily F member 8
ENSG00000255153.1	61.6452936987468	0.714631108318735	0.244988262731867	2.91700141202633	0.00353414172873166	0.0128504549882971	0.52	0.77	0.58	0.99	1.07	1.05	TOLLIP-DT	chr11	lncRNA	TOLLIP divergent transcript
ENSG00000138646.9	40.230037299357	0.805511821037383	0.304291971726899	2.6471675097637	0.00811691352270882	0.0261474268264056	0.08	0.06	0.08	0.14	0.16	0.11	HERC5	chr4	protein_coding	HECT and RLD domain containing E3 ubiquitin protein ligase 5
ENSG00000196611.6	78.1504344788352	-0.795416	0.221377869058628	-3.59302	0.000326861677333877	0.00159117285693774	0.43	0.54	0.4	0.27	0.29	0.24	MMP1	chr11	protein_coding	matrix metallopeptidase 1
ENSG00000170381.15	140.204985349879	0.640119831446337	0.16417214161223	3.8990770611879	9.65600424149952e-05	0.000542868667698612	0.15	0.19	0.15	0.25	0.24	0.28	SEMA3E	chr7	protein_coding	semaphorin 3E
ENSG00000129946.11	20.5600789669127	-1.52808	0.437071521600238	-3.49619	0.000471958144647174	0.00219466001144782	0.07	0.11	0.09	0.03	0.03	0.03	SHC2	chr19	protein_coding	SHC adaptor protein 2
ENSG00000056558.11	118.821739887843	-1.00381	0.182423018044445	-5.50266	3.7409307759483e-08	4.38788603343708e-07	0.43	0.44	0.47	0.26	0.24	0.18	TRAF1	chr9	protein_coding	TNF receptor associated factor 1
ENSG00000237232.9	23.6281991864012	-0.777348	0.39010902236381	-1.99264	0.0463006516830718	0.112348540632504	0.06	0.04	0.05	0.02	0.03	0.04	ZNF295-AS1	chr21	lncRNA	ZNF295 antisense RNA 1
ENSG00000207864.3	7.84125727370975	-1.40349	0.709816361277846	-1.97726	0.0480118580297049	1	1.74	1.01	1.72	0.29	0.39	0.98	MIR27B	chr9	miRNA	microRNA 27b
ENSG00000285188.1	77.1291256831943	-0.624238	0.222160034994082	-2.80986	0.00495634333677341	0.0171916917697523	0.18	0.21	0.21	0.15	0.1	0.13	PDE4C	chr19	protein_coding	phosphodiesterase 4C
ENSG00000107833.11	2882.45867884907	0.644337560996898	0.0487998961235951	13.2036666505394	8.35663041243079e-40	1.9119758823378e-37	28.97	29.64	29.73	46.19	45.74	48.18	NPM3	chr10	protein_coding	nucleophosmin/nucleoplasmin 3
ENSG00000006468.15	121.551688959268	0.843798900324139	0.197586607793948	4.27052678187628	1.95011800072299e-05	0.000130646341227087	0.1	0.08	0.15	0.21	0.19	0.22	ETV1	chr7	protein_coding	ETS variant transcription factor 1
ENSG00000124151.19	10907.1443896567	-0.592993	0.0476269413260831	-12.4508	1.38480377853857e-35	2.47825032644402e-33	19.92	18.72	20.16	13.78	13.29	12.52	NCOA3	chr20	protein_coding	nuclear receptor coactivator 3
ENSG00000279255.2	16.1285676104248	-1.17768	0.489094204623374	-2.40789	0.0160450399112533	0.0465960951792904	0.14	0.1	0.14	0.08	0.03	0.07	ENSG00000279255	chr16	TEC	TEC
ENSG00000168497.5	620.725798676781	-0.989965	0.0930883309982331	-10.6347	2.05526842200617e-26	2.02999872829298e-24	3.22	3.49	3.49	1.87	1.49	1.86	CAVIN2	chr2	protein_coding	caveolae associated protein 2
ENSG00000164125.16	107.035154525849	1.00139084023229	0.187559298563557	5.33906262126987	9.34283724533032e-08	1.02160788390409e-06	0.12	0.12	0.11	0.21	0.23	0.26	GASK1B	chr4	protein_coding	golgi associated kinase 1B
ENSG00000103089.9	98.4020091534952	-0.959535	0.212454319748085	-4.51643	6.2891192716712e-06	4.77830310363417e-05	0.44	0.6	0.45	0.3	0.28	0.2	FA2H	chr16	protein_coding	fatty acid 2-hydroxylase
ENSG00000130653.16	117.233719875558	-1.09085	0.188018756473147	-5.80181	6.56026157501593e-09	8.96271564387098e-08	0.23	0.2	0.18	0.11	0.08	0.1	PNPLA7	chr9	protein_coding	patatin like phospholipase domain containing 7
ENSG00000184313.20	261.593395536264	-0.960415	0.134951666068405	-7.11673	1.10517428212179e-12	2.68856327716707e-11	0.49	0.51	0.43	0.3	0.21	0.24	MROH7	chr1	protein_coding	maestro heat like repeat family member 7
ENSG00000163121.10	284.796531931967	-1.26548	0.130144976417133	-9.72362	2.39137382175686e-22	1.63727582682785e-20	2.13	1.85	2.09	1.03	0.74	0.81	NEURL3	chr2	protein_coding	neuralized E3 ubiquitin protein ligase 3
ENSG00000236935.3	12.3497831716773	-1.22745	0.548414155062957	-2.23818	0.025209220015273	0.0681508602716212	0.27	0.18	0.26	0.14	0.07	0.1	ENSG00000236935	chr11	lncRNA	novel transcript
ENSG00000239445.6	179.652984063878	0.600846437301698	0.15249619361377	3.94007498195971	8.14561451661957e-05	0.000468146207910648	0.22	0.21	0.15	0.29	0.28	0.31	ST3GAL6-AS1	chr3	lncRNA	ST3GAL6 antisense RNA 1
ENSG00000204442.4	64.4993162363702	0.694993586269385	0.240958834737201	2.88428347948882	0.00392305430607359	0.014049773446063	0.06	0.08	0.06	0.12	0.11	0.1	NALF1	chr13	protein_coding	NALCN channel auxiliary factor 1
ENSG00000012822.16	3355.34821679808	-0.804104	0.0536188350947425	-14.9967	7.71934471939815e-51	2.79054311606243e-48	6.17	5.83	6.1	3.73	3.48	3.32	CALCOCO1	chr12	protein_coding	calcium binding and coiled-coil domain 1
ENSG00000183598.4	22.7698477269214	-0.940415	0.400543888361731	-2.34785	0.0188823577583999	0.053369603828472	0.88	0.83	0.68	0.56	0.35	0.36	H3C13	chr1	protein_coding	H3 clustered histone 13
ENSG00000197632.9	9531.3727015324	-0.955767	0.0419979570369337	-22.7575	1.21031080755516e-114	3.64606130775991e-111	57.11	58.04	58.04	29.76	29.15	31.7	SERPINB2	chr18	protein_coding	serpin family B member 2
ENSG00000290842.1	121.338106028014	-0.586678	0.1742139937288	-3.36757	0.000758333282337998	0.00336943807233513	0.28	0.26	0.26	0.21	0.16	0.17	CROCCP3	chr1	lncRNA	CROCC pseudogene 3
ENSG00000267508.6	39.1348008188078	0.705921249716882	0.310246411820033	2.27535669333178	0.0228845410452264	0.0627580153834725	0.04	0.06	0.06	0.11	0.09	0.07	ZNF285	chr19	protein_coding	zinc finger protein 285
ENSG00000236824.2	8.37214327535059	1.46700553675417	0.677980157044409	2.16378830783107	0.0304805998908686	1	0.39	0.28	0.18	0.63	0.77	0.96	BCYRN1	chr2	scRNA	brain cytoplasmic RNA 1
ENSG00000089250.20	38.600599402186	0.847111407517898	0.304387884858427	2.78299975017697	0.00538588476114098	0.0184270049323534	0.02	0.03	0.03	0.04	0.05	0.05	NOS1	chr12	protein_coding	nitric oxide synthase 1
ENSG00000229732.1	83.0162186212933	-0.76831	0.215822859423401	-3.55991	0.000370980583929668	0.00177675518138017	2.81	2.23	3.25	1.7	1.58	1.67	ENSG00000229732	chr17	lncRNA	novel transcript
ENSG00000259717.1	1.20034815559193	-3.75153	1.88242031760548	-1.99293	0.0462693218823212	1	0.07	0.05	0.04	0	0	0	LINC00677	chr14	lncRNA	long intergenic non-protein coding RNA 677
ENSG00000257135.8	3.74012455072632	3.3256932665663	1.30056713206022	2.55711003652545	0.0105545824702323	1	0	0	0	0.02	0.02	0.02	ODC1-DT	chr2	lncRNA	ODC1 divergent transcript
ENSG00000234678.2	779.184313548056	-0.736369	0.0873444890398268	-8.43063	3.43796971487951e-17	1.43513400915582e-15	2.18	2	2.41	1.46	1.25	1.31	ELF3-AS1	chr1	lncRNA	ELF3 antisense RNA 1
ENSG00000142227.11	103.676212522233	-0.621125	0.186498131075354	-3.33046	0.000867019859423029	0.003781704623328	0.94	0.99	0.95	0.67	0.67	0.56	EMP3	chr19	protein_coding	epithelial membrane protein 3
ENSG00000170044.9	7.19142347641207	2.32262020894126	0.798468882081264	2.90884248724532	0.00362769583432072	1	0.01	0.01	0	0.02	0.03	0.04	ZPLD1	chr3	protein_coding	zona pellucida like domain containing 1
ENSG00000214797.3	28.4813360064493	-1.50014	0.377370370907426	-3.97526	7.0303348910878e-05	0.000409913881149716	0.19	0.18	0.19	0.1	0.04	0.06	ENSG00000214797	chr11	lncRNA	novel transcript
ENSG00000101400.6	139.382447797569	-0.892954	0.169557053043213	-5.26639	1.3913129438514e-07	1.46978266862151e-06	0.92	1.17	1.01	0.59	0.49	0.6	SNTA1	chr20	protein_coding	syntrophin alpha 1
ENSG00000055813.6	24.709868456482	0.771539484990822	0.381740267813415	2.02111108008111	0.0432682676198617	0.106064020043382	0.06	0.06	0.05	0.1	0.11	0.08	CCDC85A	chr2	protein_coding	coiled-coil domain containing 85A
ENSG00000114626.18	1619.80608778309	-0.844128	0.0598811496130701	-14.0967	3.97845680912011e-45	1.17886240696469e-42	4.22	4.25	4.27	2.55	2.36	2.31	ABTB1	chr3	protein_coding	ankyrin repeat and BTB domain containing 1
ENSG00000123407.4	1290.11650706085	-0.826648	0.0733013956040206	-11.2774	1.69706126149498e-29	2.00486158833475e-27	6.35	6.52	6.18	4	3.66	3.26	HOXC12	chr12	protein_coding	homeobox C12
ENSG00000288743.1	15.5019565357451	1.16788511269745	0.484766531709057	2.40917026301309	0.0159888368441023	0.0464702083867422	0.16	0.19	0.2	0.36	0.49	0.41	ENSG00000288743	chr13	lncRNA	novel transcript
ENSG00000095370.20	175.581177616849	-0.793938	0.151249975576862	-5.24918	1.52781197630951e-07	1.60180983015049e-06	0.62	0.52	0.67	0.37	0.34	0.36	SH2D3C	chr9	protein_coding	SH2 domain containing 3C
ENSG00000271833.1	28.2269014583925	0.935191165417306	0.373764028165537	2.50208980785898	0.0123462601897964	0.0372489822952046	0.54	0.24	0.38	0.91	0.63	0.73	ENSG00000271833	chr9	lncRNA	novel transcript
ENSG00000175155.11	98.3658546153283	-1.20557	0.205743162949159	-5.85959	4.64016407351592e-09	6.51172093391306e-08	0.21	0.18	0.21	0.08	0.07	0.11	YPEL2	chr17	protein_coding	yippee like 2
ENSG00000101842.14	81.514255253574	-1.10473	0.214120334798656	-5.1594	2.47740222348257e-07	2.49883064673256e-06	0.33	0.37	0.41	0.17	0.17	0.19	VSIG1	chrX	protein_coding	V-set and immunoglobulin domain containing 1
ENSG00000274292.2	30.7035142779246	-0.812215	0.340305565320766	-2.38672	0.0169993219649372	0.0487796070036894	0.17	0.15	0.17	0.1	0.07	0.11	ENSG00000274292	chr12	lncRNA	novel transcript
ENSG00000228208.7	1.26623271323628	3.74997321589631	1.8686595849415	2.00677172349382	0.0447739750023112	1	0	0	0	0.01	0.04	0.03	LINC02869	chr1	lncRNA	long intergenic non-protein coding RNA 2869
ENSG00000107954.11	35.0225045532477	1.27355555838012	0.331476772167608	3.84206576542914	0.000122003133855198	0.00066925846568519	0.05	0.04	0.05	0.15	0.11	0.11	NEURL1	chr10	protein_coding	neuralized E3 ubiquitin protein ligase 1
ENSG00000115896.17	47.0597081494999	-1.09753	0.284244743304651	-3.8612	0.000112829235511484	0.00062462126550385	0.12	0.08	0.1	0.04	0.05	0.05	PLCL1	chr2	protein_coding	phospholipase C like 1 (inactive)
ENSG00000163395.17	18.0035730500051	-1.11233	0.461351427649161	-2.41102	0.015908083772717	0.0462801567989473	0.03	0.02	0.02	0.01	0.01	0.01	IGFN1	chr1	protein_coding	immunoglobulin like and fibronectin type III domain containing 1
ENSG00000111077.18	266.770610845794	-0.717042	0.123979597417361	-5.78355	7.31406408467303e-09	9.92505317796284e-08	0.56	0.49	0.51	0.33	0.35	0.29	TNS2	chr12	protein_coding	tensin 2
ENSG00000127472.11	48.5881955442385	-0.754835	0.269481179861571	-2.80107	0.00509339453021666	0.0175927968915854	0.22	0.23	0.24	0.12	0.16	0.14	PLA2G5	chr1	protein_coding	phospholipase A2 group V
ENSG00000256407.2	168.739056487016	0.650168505039193	0.173126014327325	3.75546	0.000173020667939179	0.00090990648036097	0.37	0.36	0.51	0.54	0.78	0.68	ENSG00000256407	chr1	protein_coding	novel transcript
ENSG00000146700.9	148.374626136881	-1.42494	0.171573528873132	-8.30515	9.96946689544633e-17	3.96039811286137e-15	0.94	1.09	0.86	0.31	0.4	0.38	SSC4D	chr7	protein_coding	scavenger receptor cysteine rich family member with 4 domains
ENSG00000232645.7	32.134267955553	0.907970896117039	0.342741502865298	2.64914195837522	0.00806964274342086	0.0260416978128146	0.23	0.18	0.13	0.32	0.38	0.31	LINC01431	chr20	lncRNA	long intergenic non-protein coding RNA 1431
ENSG00000255071.3	141.012662134745	-0.626473	0.163254062251996	-3.83741	0.000124336966662674	0.000680202988022954	3	2.74	2.96	1.67	1.89	2.14	SAA2-SAA4	chr11	protein_coding	SAA2-SAA4 readthrough
ENSG00000234753.7	43.3887774835607	1.82921179777425	0.313360834710874	5.83739764243986	5.30224477773396e-09	7.37215956596471e-08	0.17	0.15	0.17	0.48	0.67	0.62	FOXP4-AS1	chr6	lncRNA	FOXP4 antisense RNA 1
ENSG00000184792.16	254.568234638593	0.644798699723285	0.122023702225315	5.28420862475285	1.26249313372398e-07	1.34311732737263e-06	0.4	0.37	0.36	0.62	0.6	0.58	OSBP2	chr22	protein_coding	oxysterol binding protein 2
ENSG00000158555.15	438.437746949128	-0.615685	0.094752973568389	-6.4978	8.15053283325364e-11	1.4865881025334e-09	0.69	0.69	0.64	0.46	0.44	0.44	GDPD5	chr11	protein_coding	glycerophosphodiester phosphodiesterase domain containing 5
ENSG00000084636.18	872.16658535623	-0.968638	0.0750326579783567	-12.9096	3.9757434152345e-38	7.99939774416113e-36	1.52	1.57	1.61	0.87	0.77	0.81	COL16A1	chr1	protein_coding	collagen type XVI alpha 1 chain
ENSG00000115592.13	98.6528850359321	-0.726491	0.206663192277777	-3.51534	0.000439192926391757	0.00205740066623438	0.51	0.35	0.49	0.33	0.27	0.25	PRKAG3	chr2	protein_coding	protein kinase AMP-activated non-catalytic subunit gamma 3
ENSG00000131711.15	28.2360890397881	-0.708361	0.356054339463067	-1.98947	0.0466488445458049	0.113041676520368	0.03	0.04	0.04	0.02	0.02	0.02	MAP1B	chr5	protein_coding	microtubule associated protein 1B
ENSG00000132386.11	140.93065890281	-0.5914	0.159482192001957	-3.70825	0.000208696220302896	0.00107469634814098	0.72	0.71	0.7	0.51	0.44	0.5	SERPINF1	chr17	protein_coding	serpin family F member 1
ENSG00000167992.14	21.976613069534	-1.09001	0.413430971973252	-2.63649	0.00837691945081666	0.0268510053331284	0.1	0.06	0.07	0.04	0.03	0.04	VWCE	chr11	protein_coding	von Willebrand factor C and EGF domains
ENSG00000167861.16	73.080372063745	-0.614256	0.223884725388677	-2.74363	0.00607646306514363	0.0204072965259144	0.19	0.16	0.18	0.12	0.14	0.1	HID1	chr17	protein_coding	HID1 domain containing
ENSG00000100410.8	2920.8466171643	0.606672802370613	0.053133193770781	11.4179622815038	3.40115023222925e-30	4.23970968603749e-28	23.89	24.92	23.92	35.35	38.13	38.84	PHF5A	chr22	protein_coding	PHD finger protein 5A
ENSG00000138439.12	1006.83385564621	-0.623626	0.0682979823358634	-9.13096	6.7895014286638e-20	3.67425863242809e-18	2.42	2.47	2.54	1.62	1.57	1.69	FAM117B	chr2	protein_coding	family with sequence similarity 117 member B
ENSG00000235481.4	22.1337509217078	-0.828114	0.39622555405527	-2.09001	0.0366171349886182	0.09261890776928	0.11	0.1	0.1	0.05	0.07	0.06	UBE2R2-AS1	chr9	lncRNA	UBE2R2 antisense RNA 1
ENSG00000286048.1	50.223158017995	-0.842034	0.280831478281443	-2.99836	0.00271435425664843	0.0102148559627151	0.32	0.52	0.41	0.23	0.2	0.27	ENSG00000286048	chr5	lncRNA	novel transcript%2C antisense to ITGA2
ENSG00000151303.11	43.1570522133175	-1.26563	0.302412958167679	-4.18511	2.85028805636395e-05	0.000182950840265548	0.18	0.13	0.19	0.08	0.06	0.07	ENSG00000151303	chr10	lncRNA	novel transcript
ENSG00000197249.14	96.0277489134724	-0.671793	0.195168253551044	-3.44212	0.000577172966805828	0.00263045924735636	0.31	0.32	0.28	0.22	0.19	0.17	SERPINA1	chr14	protein_coding	serpin family A member 1
ENSG00000236914.4	10.4398172050683	1.6412218491228	0.622616810728746	2.6360063217725	0.00838881686393788	0.026884373194269	0.03	0.01	0.03	0.07	0.09	0.06	LINC01852	chr15	lncRNA	long intergenic non-protein coding RNA 1852
ENSG00000166535.20	4.27608335285029	-2.92197	1.12631576032569	-2.59427	0.00947907292086114	1	0.01	0.01	0.01	0	0	0	A2ML1	chr12	protein_coding	alpha-2-macroglobulin like 1
ENSG00000237773.8	101.718143294269	0.674716556224645	0.187050114831846	3.60714323448131	0.000309586779997438	0.00151894165267473	0.1	0.09	0.1	0.16	0.15	0.15	ENSG00000237773	chr7	lncRNA	novel transcript
ENSG00000184985.17	1017.61723877933	-0.720458	0.0806222557083844	-8.93621	4.02728448730124e-19	2.02766482194902e-17	2.66	2.44	2.49	1.76	1.52	1.41	SORCS2	chr4	protein_coding	sortilin related VPS10 domain containing receptor 2
ENSG00000289275.1	35.4183436532251	0.881711769040139	0.315453094339612	2.79506457492822	0.00518893493430134	0.0178681651624113	0.24	0.27	0.28	0.53	0.46	0.49	ENSG00000289275	chr8	lncRNA	novel transcript
ENSG00000112425.16	326.526927500541	-0.633097	0.114061084978741	-5.55051	2.84844141672108e-08	3.44154937214128e-07	0.29	0.28	0.25	0.18	0.19	0.16	EPM2A	chr6	protein_coding	EPM2A glucan phosphatase%2C laforin
ENSG00000283283.2	235.689034924421	-0.67594	0.133593207912827	-5.05969	4.19937587177187e-07	4.0525210294862e-06	1.07	0.95	0.98	0.68	0.69	0.55	ENSG00000283283	chr2	unprocessed_pseudogene	novel pseudogene%2C similar to zonadhesin (Zan)
ENSG00000164879.7	134.037628015812	-0.6999	0.16557897913606	-4.22698	2.36845000635294e-05	0.000155389233629145	0.9	0.84	1.01	0.57	0.58	0.57	CA3	chr8	protein_coding	carbonic anhydrase 3
ENSG00000136842.14	133.697082870451	-0.861946	0.173672836510377	-4.96305	6.93959523951175e-07	6.4115142297036e-06	0.52	0.59	0.66	0.36	0.34	0.29	TMOD1	chr9	protein_coding	tropomodulin 1
ENSG00000176020.9	159.965194728929	-0.670491	0.15200408515994	-4.411	1.02892377817948e-05	7.37725411775652e-05	0.93	0.8	0.87	0.57	0.56	0.52	AMIGO3	chr3	protein_coding	adhesion molecule with Ig like domain 3
ENSG00000268204.1	17.6525347140797	-1.40392	0.465947975295506	-3.01305	0.00258635882212259	0.00980462158344499	0.37	0.38	0.4	0.12	0.21	0.11	ENSG00000268204	chr19	lncRNA	novel transcript%2C antisense to STXBP2
ENSG00000178038.17	10314.8018328474	-0.661402	0.0549925722141024	-12.0271	2.55942292988685e-33	4.13049727300936e-31	17.83	17.13	17.68	12.17	11.37	10.25	ALS2CL	chr3	protein_coding	ALS2 C-terminal like
ENSG00000101298.15	28.8089126493451	-1.3888	0.369724577165266	-3.75631	0.000172439777207746	0.000907115533477882	0.09	0.11	0.07	0.03	0.04	0.04	SNPH	chr20	protein_coding	syntaphilin
ENSG00000155465.21	147.115096088716	-2.15439	0.18211170200176	-11.83	2.73029514854282e-32	4.25431765602685e-30	0.51	0.56	0.61	0.14	0.15	0.1	SLC7A7	chr14	protein_coding	solute carrier family 7 member 7
ENSG00000116183.11	102.874095821927	1.72581899260458	0.198775216367778	8.68226443990597	3.87966120046347e-18	1.75751569419492e-16	0.05	0.05	0.06	0.19	0.19	0.18	PAPPA2	chr1	protein_coding	pappalysin 2
ENSG00000143631.11	807.516023358217	-1.96613	0.210676921892872	-9.33243	1.0347232461678e-20	6.27604787734328e-19	1.45	1.06	1.28	0.37	0.36	0.26	FLG	chr1	protein_coding	filaggrin
ENSG00000133083.15	31.3127398704469	1.10597825345393	0.358487790342102	3.08512112057848	0.00203469275456846	0.00793806853849015	0.01	0.02	0.02	0.03	0.03	0.05	DCLK1	chr13	protein_coding	doublecortin like kinase 1
ENSG00000170775.3	55.585111534131	0.586664321274179	0.270300691970815	2.17041368631613	0.0299755209068008	0.0785569871524467	0.13	0.11	0.08	0.13	0.14	0.2	GPR37	chr7	protein_coding	G protein-coupled receptor 37
ENSG00000120738.8	12862.9245045433	0.661103721437845	0.0567404588730791	11.651363675374	2.25815988805972e-31	3.18876874817808e-29	39.13	42.14	38.62	58.63	68.94	64.79	EGR1	chr5	protein_coding	early growth response 1
ENSG00000140511.12	36.6400835556155	-0.612665	0.30919925440233	-1.98146	0.0475401349774166	0.114648157400508	0.16	0.16	0.16	0.11	0.08	0.12	HAPLN3	chr15	protein_coding	hyaluronan and proteoglycan link protein 3
ENSG00000123159.16	9246.04803715467	-0.906725	0.0405209410783249	-22.3767	6.63718442412317e-111	1.71381583522895e-107	33.77	35.21	33.53	18.62	18.05	18.82	GIPC1	chr19	protein_coding	GIPC PDZ domain containing family member 1
ENSG00000254842.6	28.9310036095363	1.08000241174462	0.369816095990732	2.92037697507814	0.00349608201530637	0.01273512342335	0.1	0.14	0.07	0.17	0.24	0.25	LINC02551	chr11	lncRNA	long intergenic non-protein coding RNA 2551
ENSG00000258938.1	59.4699293397044	-0.739101	0.258066306844651	-2.864	0.00418333544725737	0.0148612005128099	0.42	0.3	0.26	0.19	0.2	0.2	ENSG00000258938	chr14	lncRNA	novel transcript%2C antisense to BRMS1L
ENSG00000106823.13	277.02367646981	0.957312823258926	0.120420205305689	7.94976906764746	1.868595120854e-15	6.33674611809308e-14	0.48	0.47	0.51	0.88	0.97	1	ECM2	chr9	protein_coding	extracellular matrix protein 2
ENSG00000204420.10	26.6571535225635	0.758265738933188	0.381545999251748	1.98735077925133	0.0468835381159389	0.113443099256438	0.08	0.12	0.05	0.17	0.14	0.13	MPIG6B	chr6	protein_coding	megakaryocyte and platelet inhibitory receptor G6b
ENSG00000236081.1	22.4935637575925	1.57994845659841	0.420434353478138	3.75789571791157	0.000171348258493396	0.000902161308554655	0.14	0.16	0.13	0.47	0.34	0.5	ELFN1-AS1	chr7	lncRNA	ELFN1 antisense RNA 1
ENSG00000164530.15	17.7986843960167	-1.25407	0.457844594048722	-2.73908	0.00616122085053458	0.0206459152527646	0.15	0.15	0.11	0.06	0.04	0.07	PI16	chr6	protein_coding	peptidase inhibitor 16
ENSG00000203392.3	222.518585937018	-0.624188	0.137431511329766	-4.54181	5.57728725953011e-06	4.29159077122208e-05	1.65	1.57	1.4	0.93	1.16	0.95	ENSG00000203392	chr15	lncRNA	novel transcript%2C antisense to CSPG4
ENSG00000174721.10	55.117225559861	0.911069461963159	0.255614893237647	3.56422683523425	0.000364930270916098	0.00175149087806917	0.18	0.19	0.2	0.37	0.38	0.32	FGFBP3	chr10	protein_coding	fibroblast growth factor binding protein 3
ENSG00000149781.14	72.6435867907598	0.602177705760967	0.227263258003283	2.64969230420989	0.00805651076933252	0.0260131175697902	0.06	0.07	0.06	0.11	0.08	0.1	FERMT3	chr11	protein_coding	FERM domain containing kindlin 3
ENSG00000119411.11	46.299188790984	1.00316694615301	0.286590553296941	3.50034896339941	0.000464649461241942	0.0021634567264163	0.15	0.18	0.17	0.32	0.4	0.29	BSPRY	chr9	protein_coding	B-box and SPRY domain containing
ENSG00000289311.2	22.0433848987663	1.22042128138449	0.437113019155046	2.79200396214142	0.00523827146923097	0.0179969125273427	0.12	0.18	0.06	0.34	0.22	0.26	ENSG00000289311	chr12	lncRNA	novel transcript
ENSG00000237975.7	640.786176363327	-0.989897	0.0909259442685654	-10.8868	1.33173479979832e-27	1.45006665700932e-25	0.74	0.66	0.74	0.41	0.35	0.34	FLG-AS1	chr1	lncRNA	FLG antisense RNA 1
ENSG00000197479.7	18.4783017450092	-0.978352	0.438580621668738	-2.23072	0.0256994726425091	0.0692277150541509	0.07	0.07	0.08	0.04	0.03	0.04	PCDHB11	chr5	protein_coding	protocadherin beta 11
ENSG00000201302.1	34.191269215354	0.767050958753804	0.319637665053613	2.39975147680154	0.0164062062899415	0.047423270217048	2.39	2.69	2.29	3.86	4.32	4.49	SNORA65	chr9	snoRNA	small nucleolar RNA%2C H/ACA box 65
ENSG00000213412.3	72.8779314839344	-1.05241	0.229056150282841	-4.59454	4.3370258942422e-06	3.41576222389663e-05	1.99	2.59	2.04	1.17	1.07	1	HNRNPA1P33	chr10	processed_pseudogene	heterogeneous nuclear ribonucleoprotein A1 pseudogene 33
ENSG00000145147.20	1134.53395250673	0.804553509290379	0.0697904653372178	11.5281293139813	9.5189608821315e-31	1.27779296555663e-28	0.92	0.91	0.97	1.73	1.7	1.56	SLIT2	chr4	protein_coding	slit guidance ligand 2
ENSG00000237940.3	4.81348232391877	2.58526608816118	1.01119253958106	2.55665067429419	0.0105685289787824	1	0	0.01	0	0.04	0.03	0.04	LINC01238	chr2	lncRNA	long intergenic non-protein coding RNA 1238
ENSG00000089116.4	47.0215795444375	-0.70539	0.279271075141404	-2.52583	0.0115426796750868	0.0352189323201881	0.28	0.25	0.19	0.13	0.15	0.16	LHX5	chr12	protein_coding	LIM homeobox 5
ENSG00000171522.6	55.6581312652428	0.730106437507403	0.258472778825192	2.82469372916512	0.00473258289888095	0.0165745855255325	0.12	0.15	0.17	0.27	0.22	0.26	PTGER4	chr5	protein_coding	prostaglandin E receptor 4
ENSG00000100100.13	2411.04527735162	-0.929933	0.0638229609508454	-14.5705	4.32669784379907e-48	1.44824191716052e-45	10.46	9.88	11.03	5.82	5.02	5.88	PIK3IP1	chr22	protein_coding	phosphoinositide-3-kinase interacting protein 1
ENSG00000124102.5	47.1936794683671	-2.34352	0.316672524696823	-7.40044	1.35732991980218e-13	3.70041301665526e-12	1.81	1.7	1.88	0.35	0.49	0.25	PI3	chr20	protein_coding	peptidase inhibitor 3
ENSG00000115590.14	24.8005744587984	-0.810058	0.401520318970588	-2.01748	0.0436456589007541	0.106824006043484	0.16	0.12	0.12	0.12	0.05	0.06	IL1R2	chr2	protein_coding	interleukin 1 receptor type 2
ENSG00000286797.1	1.96909845397744	-3.40994	1.63722801395178	-2.08275	0.0372738547390707	1	0.01	0.01	0.02	0	0	0	ENSG00000286797	chr2	lncRNA	novel transcript
ENSG00000183876.9	5065.67237449429	-0.681386	0.0439614866197811	-15.4996	3.48942340399966e-54	1.53832507383643e-51	24	25.22	23.89	15.45	15.22	15.6	ARSI	chr5	protein_coding	arylsulfatase family member I
ENSG00000068971.14	817.933416826184	-0.787362	0.0776018024591386	-10.1462	3.44591942527213e-24	2.70804320051277e-22	3.91	4.09	3.64	2.4	2.17	2.27	PPP2R5B	chr11	protein_coding	protein phosphatase 2 regulatory subunit B'beta
ENSG00000173013.6	71.7978431549988	-0.617212	0.226908903397477	-2.72009	0.00652644843134175	0.0216378157834389	0.55	0.56	0.41	0.32	0.33	0.35	CCDC96	chr4	protein_coding	coiled-coil domain containing 96
ENSG00000225982.1	33.1533155229908	0.817744368679454	0.334608536631937	2.44388376014136	0.0145301071957442	0.0428227111630649	0.23	0.32	0.25	0.39	0.57	0.45	ENSG00000225982	chr1	lncRNA	novel transcript
ENSG00000232671.8	45.8912112415774	0.705769545563672	0.282553532232146	2.49782595173438	0.0124957528277525	0.0376246430720684	0.46	0.31	0.49	0.71	0.68	0.72	ZNF687-AS1	chr1	lncRNA	ZNF687 antisense RNA 1
ENSG00000086548.9	169.611182113169	-0.967656	0.152232694243858	-6.35642	2.06503900276571e-10	3.54468945631436e-09	0.91	1	0.97	0.46	0.46	0.57	CEACAM6	chr19	protein_coding	CEA cell adhesion molecule 6
ENSG00000155918.8	21.5695320088822	-1.2685	0.421660639162469	-3.00835	0.00262667004703393	0.00993243956069839	0.35	0.29	0.22	0.09	0.11	0.15	RAET1L	chr6	protein_coding	retinoic acid early transcript 1L
ENSG00000164683.19	565.557132716471	0.803619273792201	0.0894242233184419	8.98659495124148	2.5500837922265e-19	1.31318417505681e-17	0.94	1	0.9	1.62	1.61	1.79	HEY1	chr8	protein_coding	hes related family bHLH transcription factor with YRPW motif 1
ENSG00000231412.3	250.58508063543	-1.45697	0.132407154920712	-11.0037	3.66826082980217e-28	4.11824934774374e-26	6.51	5.96	6.73	2.73	2.12	2.28	LINC03078	chr19	lncRNA	long intergenic non-protein coding RNA 3078
ENSG00000237594.2	30.9667337438063	0.872821479267895	0.341443090045528	2.5562722008857	0.0105800319682453	0.0327679172875102	0.25	0.39	0.36	0.59	0.65	0.62	TIAM1-AS1	chr21	lncRNA	TIAM1 antisense RNA 1
ENSG00000223803.1	5.90898301633668	1.97433179069796	0.872021781026517	2.26408540893765	0.0235688622224253	1	0	0.16	0.1	0.31	0.25	0.44	RPS20P14	chr3	processed_pseudogene	ribosomal protein S20 pseudogene 14
ENSG00000167941.3	11.6538175346111	-1.46582	0.568746608582157	-2.57728	0.00995819267196194	0.0311440967582163	0.09	0.09	0.1	0.04	0.04	0.02	SOST	chr17	protein_coding	sclerostin
ENSG00000290116.1	31.6527691644344	1.33216439709252	0.345703906151785	3.85348378594142	0.000116448978228504	0.000641486214569441	0.2	0.22	0.28	0.55	0.63	0.61	ENSG00000290116	chr7	lncRNA	novel transcript
ENSG00000131398.15	70.309150939579	-1.04809	0.240073349565494	-4.36571	1.26709106740518e-05	8.91154515305397e-05	0.21	0.14	0.17	0.07	0.09	0.09	KCNC3	chr19	protein_coding	potassium voltage-gated channel subfamily C member 3
ENSG00000115266.12	52.4713046484775	-0.901347	0.269264225738504	-3.34744	0.000815603167167311	0.00358686794319931	0.07	0.08	0.05	0.03	0.03	0.04	APC2	chr19	protein_coding	APC regulator of WNT signaling pathway 2
ENSG00000236107.10	177.302827394842	0.735841084001827	0.14906838330993	4.93626527411871	7.96327754911385e-07	7.27202619821325e-06	0.08	0.09	0.1	0.15	0.14	0.16	SCN1A-AS1	chr2	lncRNA	SCN1A and SCN9A antisense RNA 1
ENSG00000144045.14	357.59356274982	-0.633338	0.109585754904099	-5.77939	7.49733997479239e-09	1.01508928872189e-07	1.73	1.85	2.11	1.23	1.23	1.26	DQX1	chr2	protein_coding	DEAQ-box RNA dependent ATPase 1
ENSG00000185133.14	126.507574601017	-0.626968	0.173263477925418	-3.61858	0.000296224552816155	0.00146411233036697	0.44	0.4	0.36	0.3	0.25	0.24	INPP5J	chr22	protein_coding	inositol polyphosphate-5-phosphatase J
ENSG00000114251.15	2.56846497754368	-3.7896	1.53645053887382	-2.46647	0.013645331957069	1	0.01	0.01	0.01	0	0	0	WNT5A	chr3	protein_coding	Wnt family member 5A
ENSG00000178573.7	24.8689079925446	-2.17999	0.428591060245403	-5.0864	3.6492279915801e-07	3.56154405765715e-06	0.07	0.08	0.07	0.02	0.01	0.02	MAF	chr16	protein_coding	MAF bZIP transcription factor
ENSG00000170075.10	101.978652346483	-1.08851	0.189784262014587	-5.73549	9.72310837150269e-09	1.28845442679554e-07	0.23	0.22	0.24	0.11	0.1	0.12	GPR37L1	chr1	protein_coding	G protein-coupled receptor 37 like 1
ENSG00000069812.11	2759.26298259055	-0.610369	0.0549393800511613	-11.1099	1.12320653815228e-28	1.30980375336144e-26	7.9	7.93	7.44	5.37	5.23	4.88	HES2	chr1	protein_coding	hes family bHLH transcription factor 2
ENSG00000065911.13	4444.31623219119	-0.602089	0.044595565747027	-13.5011	1.54044216847498e-41	3.86715169377574e-39	5.72	6	5.95	3.93	3.87	4.02	MTHFD2	chr2	protein_coding	methylenetetrahydrofolate dehydrogenase (NADP+ dependent) 2%2C methenyltetrahydrofolate cyclohydrolase
ENSG00000213366.13	23.1743672888998	-0.893149	0.396870268448806	-2.25048	0.0244184601859762	0.066356729060625	0.03	0.04	0.05	0.02	0.02	0.03	GSTM2	chr1	protein_coding	glutathione S-transferase mu 2
ENSG00000186204.15	1016.15340583315	-1.18037	0.0814051729563249	-14.4999	1.21321180586014e-47	3.91585774837894e-45	3.53	3.23	3.69	1.76	1.43	1.5	CYP4F12	chr19	protein_coding	cytochrome P450 family 4 subfamily F member 12
ENSG00000158816.16	8.57162459014993	-1.93629	0.694813560191809	-2.78678	0.00532349889737901	1	0.01	0.01	0.02	0.01	0	0	VWA5B1	chr1	protein_coding	von Willebrand factor A domain containing 5B1
ENSG00000055955.17	22.8051210111138	-0.846165	0.403629043254064	-2.09639	0.036047466001124	0.0915238022152433	0.06	0.1	0.08	0.05	0.05	0.03	ITIH4	chr3	protein_coding	inter-alpha-trypsin inhibitor heavy chain 4
ENSG00000073605.19	1837.94564167442	-0.603277	0.0578030304850078	-10.4368	1.68451331163132e-25	1.53002905064001e-23	4.63	4.65	4.88	3.25	3.2	3.02	GSDMB	chr17	protein_coding	gasdermin B
ENSG00000266680.1	73.4231945751713	-0.635333	0.227774421545484	-2.78931	0.00528206138023596	0.0181171218864287	0.78	0.83	0.8	0.39	0.61	0.57	ENSG00000266680	chr6	lncRNA	novel transcript%2C antisense to PTP4A1
ENSG00000197614.11	45.3127095146421	-2.69792	0.333509403770431	-8.0895	5.99096299655066e-16	2.14005249333307e-14	0.24	0.25	0.28	0.04	0.04	0.05	MFAP5	chr12	protein_coding	microfibril associated protein 5
ENSG00000164898.13	366.666690932368	0.908918423303375	0.111908383292507	8.12198690180016	4.58612833947095e-16	1.66789275122611e-14	2.21	2.5	2.53	4.8	4.07	4.93	FMC1	chr7	protein_coding	formation of mitochondrial complex V assembly factor 1 homolog
ENSG00000255182.2	1227.25051428629	-0.678519	0.0773686093437669	-8.76996	1.78734351656915e-18	8.45712933559878e-17	3.99	3.85	3.8	2.64	2.61	2.15	ENSG00000255182	chr8	lncRNA	novel transcript%2C antisense to PPP1R16A
ENSG00000285171.1	10.4239603477648	-2.11076	0.673681950937075	-3.13316	0.00172933641170616	0.00689712172144502	0.07	0.12	0.09	0.01	0.04	0.01	ENSG00000285171	chrX	protein_coding	novel protein%2C IL2RG-CXorf65 readthrough
ENSG00000165507.9	127.640880704094	-0.7561	0.172293795411654	-4.38843	1.14170064597634e-05	8.10535709977314e-05	0.71	0.59	0.73	0.42	0.38	0.42	DEPP1	chr10	protein_coding	DEPP autophagy regulator 1
ENSG00000157423.18	14.4693838169884	1.75668518689641	0.547553880098645	3.2082416922695	0.0013354921527991	0.00548988416234789	0	0	0	0.01	0.01	0.01	HYDIN	chr16	protein_coding	HYDIN axonemal central pair apparatus protein
ENSG00000143369.15	3052.28775609371	-1.49802	0.0590559750857215	-25.3661	5.97292727067765e-142	3.59868868058328e-138	18.2	16.5	15.93	6.07	6.28	5.85	ECM1	chr1	protein_coding	extracellular matrix protein 1
ENSG00000289584.1	6.69651773850557	-1.49364	0.747464124186037	-1.99828	0.0456862649001123	1	0.19	0.2	0.21	0.09	0.04	0.09	ENSG00000289584	chr8	lncRNA	novel transcript
ENSG00000168938.6	768.305649970697	-0.684505	0.0825079095201113	-8.29624	1.07457471413101e-16	4.21321864596922e-15	5.52	5.82	5.84	3.51	3.31	4.01	PPIC	chr5	protein_coding	peptidylprolyl isomerase C
ENSG00000093100.13	44.9153328290902	-1.14157	0.285233225037499	-4.00225	6.27431307701615e-05	0.00037037298780884	0.18	0.19	0.17	0.07	0.09	0.09	ENSG00000093100	chr22	lncRNA	novel transcript
ENSG00000070808.17	726.773540856565	-0.784744	0.079439606861832	-9.8785	5.16002213150599e-23	3.73069600107883e-21	1.22	1.18	1.27	0.74	0.67	0.75	CAMK2A	chr5	protein_coding	calcium/calmodulin dependent protein kinase II alpha
ENSG00000170465.10	139.084619983228	-0.619477	0.159874746115135	-3.87476	0.000106728954761014	0.000593212133242719	0.69	0.72	0.76	0.49	0.48	0.48	KRT6C	chr12	protein_coding	keratin 6C
ENSG00000167552.15	97.7456	1.05859284863194	0.524195965209508	2.01946012348426	0.0434394179331572	0.106391257336289	0.19	0.25	0.18	0.36	0.74	0.22	TUBA1A	chr12	protein_coding	tubulin alpha 1a
ENSG00000026751.17	666.153865497194	-0.766537	0.0832251355626052	-9.2104	3.24896874378821e-20	1.84361955207555e-18	2.35	2.11	2.09	1.26	1.3	1.34	SLAMF7	chr1	protein_coding	SLAM family member 7
ENSG00000131015.5	452.581260693193	-0.600233	0.0943121126971865	-6.36433	1.96145882693717e-10	3.38618608375257e-09	5.16	5.21	5.05	3.29	3.64	3.39	ULBP2	chr6	protein_coding	UL16 binding protein 2
ENSG00000165449.12	7.10450709389041	1.84196945637308	0.771257208052204	2.3882687087294	0.0169279597826999	1	0	0.02	0.01	0.03	0.04	0.04	SLC16A9	chr10	protein_coding	solute carrier family 16 member 9
ENSG00000092529.26	108.043257099685	-0.652591	0.185786236582389	-3.51259	0.000443760637722128	0.00207582130611477	0.14	0.11	0.14	0.09	0.09	0.08	CAPN3	chr15	protein_coding	calpain 3
ENSG00000095321.18	140.750970148646	-0.708169	0.16508274290566	-4.28978	1.78847649660541e-05	0.000121073830247726	0.27	0.28	0.33	0.17	0.18	0.19	CRAT	chr9	protein_coding	carnitine O-acetyltransferase
ENSG00000128656.15	355.368051553648	0.708519760404131	0.104028269154983	6.81083868990044	9.70313844379238e-12	2.0393514810645e-10	0.36	0.37	0.35	0.61	0.58	0.6	CHN1	chr2	protein_coding	chimerin 1
ENSG00000272931.1	40.7412705844685	0.648309221421924	0.30654745044822	2.11487396314664	0.0344406908456381	0.0880129346861175	0.6	0.42	0.7	0.94	0.73	1.07	LRRC8D-DT	chr1	lncRNA	LRRC8D divergent transcript
ENSG00000287815.2	8.18658955891985	1.52694908406788	0.728383366835726	2.09635358739906	0.0360508363511012	1	0.04	0.11	0.01	0.16	0.11	0.17	ENSG00000287815	chr7	lncRNA	novel transcript
ENSG00000272871.1	57.9094220685747	-0.597023	0.248264234355248	-2.40479	0.016181796369879	0.046910339917492	0.72	0.73	0.64	0.38	0.48	0.52	ENSG00000272871	chr9	lncRNA	novel transcript
ENSG00000161912.19	220.781004829863	1.3930485775421	0.143232603040549	9.72577854462176	2.34107585059917e-22	1.60893330796882e-20	0.4	0.33	0.45	1.13	1.07	0.98	ADCY10P1	chr6	transcribed_unprocessed_pseudogene	ADCY10 pseudogene 1
ENSG00000175065.12	16.4201132903461	-1.74203	0.503710746719147	-3.45838	0.000543425892508441	0.00248668936888356	0.07	0.08	0.05	0.03	0.02	0.01	DSG4	chr18	protein_coding	desmoglein 4
ENSG00000283000.2	36.7904126133356	0.876668509121852	0.319514609226225	2.74375093910384	0.00607416034459907	0.0204072965259144	0.37	0.22	0.23	0.51	0.48	0.53	LINC02635	chr10	lncRNA	long intergenic non-protein coding RNA 2635
ENSG00000180155.20	22.1009992607561	-0.875043	0.413884991593936	-2.11422	0.0344966653724512	0.0881435152116277	0.06	0.06	0.1	0.04	0.03	0.04	LYNX1	chr8	protein_coding	Ly6/neurotoxin 1
ENSG00000203985.11	150.960339436351	-0.909467	0.390694917415923	-2.32782	0.0199217062744762	0.0558877605014988	0.94	0.79	1.4	0.68	0.34	0.67	LDLRAD1	chr1	protein_coding	low density lipoprotein receptor class A domain containing 1
ENSG00000138604.10	1103.24761713504	-0.632243	0.0691145003974136	-9.14776	5.81260737128755e-20	3.17410508265929e-18	2.57	2.44	2.62	1.72	1.55	1.73	GLCE	chr15	protein_coding	glucuronic acid epimerase
ENSG00000163283.7	6156.92737842297	-1.4023	0.063312739145465	-22.1487	1.07338311452251e-108	2.4251749743743e-105	42	38.02	37.48	16.82	14.2	14.13	ALPP	chr2	protein_coding	alkaline phosphatase%2C placental
ENSG00000162520.15	85.1798601058957	-0.6263	0.207170061966546	-3.02312	0.00250181764397068	0.00953613536793971	0.37	0.36	0.32	0.25	0.19	0.24	SYNC	chr1	protein_coding	syncoilin%2C intermediate filament protein
ENSG00000127324.9	89.4491599882203	-0.914175	0.205332225928898	-4.45217	8.50050282258636e-06	6.23312732325551e-05	0.61	0.64	0.58	0.32	0.27	0.38	TSPAN8	chr12	protein_coding	tetraspanin 8
ENSG00000117594.10	5.19570471801846	-4.85277	1.38801792686323	-3.49619	0.00047196024271878	1	0.13	0.08	0.04	0	0.01	0	HSD11B1	chr1	protein_coding	hydroxysteroid 11-beta dehydrogenase 1
ENSG00000204611.7	304.076825434883	0.623540614313014	0.118518634740901	5.26111877407437	1.43181500832946e-07	1.50992160300787e-06	0.62	0.6	0.61	1.03	1	0.85	ZNF616	chr19	protein_coding	zinc finger protein 616
ENSG00000286912.1	176.960304446266	-0.706201	0.149615997307863	-4.72009	2.35742149977304e-06	1.96633103868932e-05	2.48	2.42	2.52	1.82	1.44	1.38	ENSG00000286912	chr7	lncRNA	novel transcript
ENSG00000181652.20	24.5612739335939	-0.960145	0.388449714954777	-2.47173	0.0134459162308404	0.040091543363979	0.06	0.08	0.05	0.03	0.04	0.03	ATG9B	chr7	protein_coding	autophagy related 9B
ENSG00000237605.3	8.07023522384987	2.10964191903638	0.744289413406583	2.83443762740173	0.00459064183238868	1	0.03	0.02	0.04	0.13	0.08	0.19	DYRK3-AS1	chr1	lncRNA	DYRK3 antisense RNA 1
ENSG00000267750.6	17.1684	-0.946479	0.457530359822898	-2.06867	0.0385771336370461	0.0965630370432916	0.06	0.05	0.04	0.02	0.03	0.03	RUNDC3A-AS1	chr17	lncRNA	RUNDC3A antisense RNA 1
ENSG00000128833.13	57.1901418952393	-0.670592	0.265517122402484	-2.52561	0.011549816371187	0.0352342499424819	0.11	0.09	0.07	0.06	0.06	0.05	MYO5C	chr15	protein_coding	myosin VC
ENSG00000291105.1	58.9167843509318	0.614758989478872	0.248636441049923	2.47252167414766	0.013416357796407	0.0400100094324462	1.09	1.23	1.37	1.72	1.79	2.2	ENSG00000291105	chr16	lncRNA	novel transcript
ENSG00000256073.4	103.208447591241	0.634656117690981	0.189113970484671	3.35594517985345	0.000790942452336808	0.00349456974480269	1.07	1.23	1.15	1.7	1.68	2.04	URB1-AS1	chr21	lncRNA	URB1 antisense RNA 1 (head to head)
ENSG00000276600.5	260.018996780046	0.663447856849748	0.124105033772976	5.34585775193767	8.99898631088301e-08	9.87593670729876e-07	0.7	0.69	0.66	1.01	1.21	1.09	RAB7B	chr1	protein_coding	RAB7B%2C member RAS oncogene family
ENSG00000231574.7	2.54131260919237	-3.77127	1.55545424413288	-2.42454	0.0153276009948407	1	0.02	0.01	0.01	0	0	0	LINC02015	chr3	lncRNA	long intergenic non-protein coding RNA 2015
ENSG00000176046.9	42.0530662534416	-1.88703	0.322495958207562	-5.85133	4.87665408326868e-09	6.82240886649237e-08	0.16	0.15	0.15	0.05	0.02	0.05	NUPR1	chr16	protein_coding	nuclear protein 1%2C transcriptional regulator
ENSG00000185519.9	95.3440723112785	0.606059718561678	0.201177400265613	3.01256362673691	0.00259051124454325	0.00981213133803839	0.63	0.58	0.44	0.93	0.81	0.82	FAM131C	chr1	protein_coding	family with sequence similarity 131 member C
ENSG00000142694.7	109.971775103307	-0.669211	0.18502385672636	-3.61689	0.000298164464661205	0.00147249744663838	1.42	1.19	1.49	0.81	0.84	0.97	EVA1B	chr1	protein_coding	eva-1 homolog B
ENSG00000286809.1	9.19450982921714	-1.29448	0.657213881422272	-1.96965	0.0488780634242102	1	0.14	0.1	0.11	0.09	0.04	0.02	ENSG00000286809	chr5	lncRNA	novel transcript
ENSG00000150687.12	4690.43909897312	0.633808753884965	0.0653266742002717	9.70214329206322	2.95230611504108e-22	1.99115421751372e-20	3.98	4.31	3.83	5.67	6.53	6.89	PRSS23	chr11	protein_coding	serine protease 23
ENSG00000268531.3	47.2136221665487	-1.2216	0.288311518906717	-4.23709	2.26436784962885e-05	0.000149156154817935	0.45	0.41	0.3	0.17	0.18	0.16	ENSG00000268531	chr15	lncRNA	novel transcript
ENSG00000247679.3	72.3121522932918	-0.613337	0.218390926075932	-2.80844	0.00497824624348627	0.0172511121263448	0.4	0.38	0.38	0.26	0.25	0.25	ENSG00000247679	chr5	lncRNA	novel transcript
ENSG00000173890.17	257.759251712038	0.621311970816231	0.141862271890234	4.37968434128118	1.18851344610388e-05	8.40797672732978e-05	0.56	0.58	0.61	0.79	0.82	1.12	GPR160	chr3	protein_coding	G protein-coupled receptor 160
ENSG00000237036.7	226.112	0.605711091168706	0.146997153248946	4.1205634107955	3.77947025380089e-05	0.00023613523967318	0.6	0.7	0.46	0.84	0.9	0.96	ZEB1-AS1	chr10	lncRNA	ZEB1 antisense RNA 1
ENSG00000163554.15	20.6977804607002	-1.42095	0.423138007210264	-3.35813	0.00078470937452837	0.00347127311419488	0.04	0.04	0.03	0.02	0.01	0.01	SPTA1	chr1	protein_coding	spectrin alpha%2C erythrocytic 1
ENSG00000137877.10	65.930730553877	-0.634972	0.234174942790079	-2.71153	0.00669740906560046	0.0221429794879693	0.09	0.07	0.08	0.05	0.06	0.05	SPTBN5	chr15	protein_coding	spectrin beta%2C non-erythrocytic 5
ENSG00000110799.14	287.046942616186	-0.826528	0.118695227675031	-6.96344	3.32051491896709e-12	7.52109112284838e-11	0.41	0.45	0.47	0.26	0.23	0.27	VWF	chr12	protein_coding	von Willebrand factor
ENSG00000260793.4	175.197189818981	-0.629158	0.147873009679806	-4.25472	2.09313881727794e-05	0.000138940448484388	1.33	1.19	1.4	0.95	0.81	0.83	ATXN7L3-AS1	chr17	lncRNA	ATXN7L3 antisense RNA 1
ENSG00000197641.12	28590.076102771	-0.683103	0.0362917650566275	-18.8225	4.93637146948568e-79	5.5765571444346e-76	98.1	96.68	98.49	61.71	60	63.69	SERPINB13	chr18	protein_coding	serpin family B member 13
ENSG00000204540.11	240.258608151902	-0.64362	0.125156870466139	-5.1425	2.71102418219066e-07	2.71177432723277e-06	0.66	0.64	0.62	0.4	0.44	0.4	PSORS1C1	chr6	protein_coding	psoriasis susceptibility 1 candidate 1
ENSG00000189377.9	10.6783581031411	-1.77853	0.611841287102517	-2.90684	0.00365094531390647	0.0132008074712661	0.22	0.2	0.14	0.06	0.05	0.06	CXCL17	chr19	protein_coding	C-X-C motif chemokine ligand 17
ENSG00000107742.14	73.1714873053816	-0.794285	0.235967215779681	-3.36608	0.000762438501832696	0.00338556132856827	0.22	0.17	0.16	0.13	0.08	0.1	SPOCK2	chr10	protein_coding	SPARC (osteonectin)%2C cwcv and kazal like domains proteoglycan 2
ENSG00000244055.2	137.016707978311	-0.787703	0.161540563997726	-4.87619	1.08152096225203e-06	9.66789880944874e-06	0.38	0.37	0.4	0.23	0.22	0.23	ENSG00000244055	chr7	lncRNA	novel transcript%2C antisense to ERVW-1 and PEX1
ENSG00000277196.4	528.866062285827	-0.76701	0.0899390291755421	-8.52811	1.48762600731169e-17	6.43273686176046e-16	3.56	3.43	3.47	2.03	1.95	2.25	ENSG00000277196	KI270734.1	protein_coding	proline dehydrogenase 1
ENSG00000273983.2	93.7221047959098	0.627179371303488	0.20064446044256	3.12582450529719	0.00177307327824494	0.00704513068900359	1.7	1.66	2.23	2.84	3.11	2.85	H3C8	chr6	protein_coding	H3 clustered histone 8
ENSG00000130707.18	31752.4882942684	-0.622335	0.0354404336377208	-17.56	4.98499199190418e-69	3.46552808667954e-66	162.23	161.72	157.4	107.75	104.66	104.99	ASS1	chr9	protein_coding	argininosuccinate synthase 1
ENSG00000236021.4	12.0793212941129	2.03691945484964	0.601894971164276	3.3841775599313	0.000713918180026282	0.00319091768149729	0.02	0.01	0.02	0.07	0.05	0.07	COP1-DT	chr1	lncRNA	COP1 divergent transcript
ENSG00000148735.16	46.1274685727021	-1.13181	0.28651269064784	-3.95031	7.80496408846459e-05	0.000450717974118203	0.13	0.13	0.14	0.07	0.05	0.08	PLEKHS1	chr10	protein_coding	pleckstrin homology domain containing S1
ENSG00000105523.4	103.268066571492	-0.979507	0.187382684688321	-5.22731	1.71995692097547e-07	1.78976518978881e-06	0.41	0.41	0.44	0.23	0.2	0.22	FAM83E	chr19	protein_coding	family with sequence similarity 83 member E
ENSG00000130522.6	5685.2189950757	-0.670535	0.0579985749036419	-11.5612	6.47741952441844e-31	8.86964832605024e-29	47.6	47.58	41.45	29.87	27.11	30.14	JUND	chr19	protein_coding	JunD proto-oncogene%2C AP-1 transcription factor subunit
ENSG00000267314.1	65.1398187755608	-0.766041	0.237138068992763	-3.23036	0.00123635177205902	0.00513725477700387	2.03	1.54	1.76	1.11	0.95	1.13	ENSG00000267314	chr19	protein_coding	novel protein%2C readthrough VMAC-CAPS
ENSG00000265107.3	146.085958684656	-0.785875	0.16814512791816	-4.67379	2.95691288102857e-06	2.42166743654696e-05	0.69	0.71	0.71	0.5	0.42	0.34	GJA5	chr1	protein_coding	gap junction protein alpha 5
ENSG00000136867.11	1763.31831662997	-0.586149	0.0582715439743735	-10.0589	8.39160762274953e-24	6.34637271051037e-22	10.96	11.16	10.19	7.28	7.17	7.37	SLC31A2	chr9	protein_coding	solute carrier family 31 member 2
ENSG00000105141.6	15.6387488560595	-1.16093	0.493680157733005	-2.35159	0.0186933340618008	0.0529098047552537	0.07	0.06	0.1	0.05	0.03	0.03	CASP14	chr19	protein_coding	caspase 14
ENSG00000140279.13	1748.0273002835	-0.989349	0.0758744130972852	-13.0393	7.31298796716064e-39	1.6119787500784e-36	3.13	2.87	3.08	1.76	1.52	1.37	DUOX2	chr15	protein_coding	dual oxidase 2
ENSG00000174080.12	33.6183814228516	-1.30044	0.336908658916115	-3.85993	0.000113419814679857	0.000627122407567577	0.14	0.14	0.15	0.06	0.08	0.04	CTSF	chr11	protein_coding	cathepsin F
ENSG00000188001.10	203.739742513301	0.661387666785035	0.141252805598299	4.68229755850596	2.83677290417512e-06	2.32960791653636e-05	0.22	0.23	0.18	0.31	0.32	0.37	TPRG1	chr3	protein_coding	tumor protein p63 regulated 1
ENSG00000258302.2	7.19041102053527	-2.02325	0.777355582502739	-2.60274	0.00924825079234359	1	0.05	0.1	0.1	0.02	0.01	0.03	ENSG00000258302	chr12	lncRNA	novel transcript%2C antisense to ATP2B1
ENSG00000185432.12	584.669407385262	-0.612318	0.101697002816686	-6.02101	1.73334295279385e-09	2.58927056791312e-08	2.06	2.12	2.36	1.54	1.2	1.6	TMT1A	chr12	protein_coding	thiol methyltransferase 1A
ENSG00000253348.1	21.1181718469174	-1.0903	0.421231978452278	-2.58836	0.00964355194982096	0.0303248436835445	0.26	0.29	0.36	0.12	0.12	0.2	ENSG00000253348	chr5	lncRNA	novel transcript
ENSG00000196549.13	50.2779208315479	0.894630325920464	0.283079784042038	3.16034692815651	0.00157581381901388	0.00635352103026452	0.03	0.04	0.06	0.08	0.08	0.09	MME	chr3	protein_coding	membrane metalloendopeptidase
ENSG00000124882.4	326.604402791045	0.882525008507355	0.112779304543749	7.82523896629462	5.06693508776233e-15	1.63252855100364e-13	0.47	0.51	0.53	0.88	0.95	1.01	EREG	chr4	protein_coding	epiregulin
ENSG00000108691.10	41.0293705687923	-0.713704	0.296990777025328	-2.40312	0.0162559095341077	0.0470874302610573	0.37	0.32	0.3	0.24	0.16	0.22	CCL2	chr17	protein_coding	C-C motif chemokine ligand 2
ENSG00000090238.12	1317.86760969788	-0.718087	0.0662951499590687	-10.8317	2.43690977952789e-27	2.59100848617451e-25	6.88	6.06	6.49	3.99	4.08	3.93	YPEL3	chr16	protein_coding	yippee like 3
ENSG00000203814.7	71.8762093080472	-0.604068	0.272747226564189	-2.21475	0.0267770692239892	0.0715757950641237	0.83	0.4	0.59	0.55	0.34	0.33	H2BC18	chr1	protein_coding	H2B clustered histone 18
ENSG00000138356.14	113.381122668802	-0.699341	0.177978521085741	-3.92936	8.51728658307782e-05	0.000486875252970056	0.32	0.34	0.32	0.19	0.21	0.22	AOX1	chr2	protein_coding	aldehyde oxidase 1
ENSG00000203867.8	14.5537752053653	-1.40282	0.543039341895977	-2.58328	0.00978670740962031	0.0306949048115369	0.03	0.03	0.04	0.02	0.01	0.01	RBM20	chr10	protein_coding	RNA binding motif protein 20
ENSG00000001167.15	3849.07923706967	0.688590109928934	0.0439843137352437	15.6553564544348	3.0539732697252e-55	1.45264649606008e-52	5.97	5.98	5.96	9.79	9.73	9.78	NFYA	chr6	protein_coding	nuclear transcription factor Y subunit alpha
ENSG00000285761.1	8.92968776812402	-1.73354	0.671041931421204	-2.58335	0.00978448880037555	1	0.12	0.09	0.06	0.02	0.03	0.03	ENSG00000285761	chr6	lncRNA	novel transcript
ENSG00000223855.4	175.768	-0.877982	0.156375370537753	-5.61458	1.97037975358408e-08	2.4511090189974e-07	0.64	0.7	0.53	0.3	0.36	0.36	PDGFA-DT	chr7	lncRNA	PDGFA divergent transcript
ENSG00000139344.8	77.7671548555151	-0.798599	0.223758538028047	-3.56902	0.000358314612322213	0.00172707643139307	0.46	0.48	0.47	0.24	0.23	0.35	AMDHD1	chr12	protein_coding	amidohydrolase domain containing 1
ENSG00000164867.11	100.145062228168	0.628009438865775	0.192843607553073	3.25657379487126	0.00112765613955614	0.00474119207315124	0.14	0.19	0.17	0.25	0.28	0.26	NOS3	chr7	protein_coding	nitric oxide synthase 3
ENSG00000091073.20	2382.3743084613	-0.602014	0.0636648339593229	-9.45599	3.19992493439078e-21	2.051015715926e-19	7.62	7.38	6.5	5.01	4.78	4.59	DTX2	chr7	protein_coding	deltex E3 ubiquitin ligase 2
ENSG00000165799.5	179.237618348799	-0.812789	0.145131104500934	-5.60038	2.1388226972974e-08	2.65334387465e-07	2.11	1.92	2.09	1.07	1.2	1.27	RNASE7	chr14	protein_coding	ribonuclease A family member 7
ENSG00000214922.9	190.244149767166	-0.773499	0.139682	-5.53756	3.06706668370466e-08	3.6810909899045e-07	0.7	0.7	0.77	0.42	0.43	0.44	HLA-F-AS1	chr6	lncRNA	HLA-F antisense RNA 1
ENSG00000266088.6	25.8493729943165	0.877021335334426	0.401700713165567	2.18327054593241	0.0290158922751417	0.0764968280153421	0.1	0.26	0.16	0.24	0.34	0.38	ENSG00000266088	chr17	lncRNA	novel transcript
ENSG00000186115.13	14.9460431440157	-1.37943	0.497871624901446	-2.77066	0.00559433338063939	0.0190428579764703	0.08	0.1	0.08	0.03	0.03	0.04	CYP4F2	chr19	protein_coding	cytochrome P450 family 4 subfamily F member 2
ENSG00000008517.19	95.798286298734	-1.91469	0.222634180901452	-8.60016	7.96022527633829e-18	3.50929443584914e-16	0.69	0.52	0.57	0.2	0.12	0.16	IL32	chr16	protein_coding	interleukin 32
ENSG00000180998.12	85.4184502758952	-0.868831	0.205732609973844	-4.22311	2.40956511045056e-05	0.000157800323809398	0.24	0.21	0.2	0.12	0.12	0.12	GPR137C	chr14	protein_coding	G protein-coupled receptor 137C
ENSG00000261641.2	27.7937543709621	-0.927056	0.354203663295623	-2.6173	0.00886292719556515	0.0282584951596119	0.39	0.4	0.43	0.2	0.23	0.23	ENSG00000261641	chr16	lncRNA	novel transcript%2C antisense to CLCN7
ENSG00000034239.11	6.24102595631203	1.64427183571534	0.797231878528181	2.06247627572411	0.0391624139752305	1	0	0	0.01	0.02	0.02	0.03	CLXN	chr8	protein_coding	calaxin
ENSG00000074855.11	937.093280843938	-0.684363	0.08433365610229	-8.11494	4.86009815084604e-16	1.75836125411112e-14	2.9	2.94	2.86	2.02	1.91	1.58	ANO8	chr19	protein_coding	anoctamin 8
ENSG00000048540.16	5.17240582683497	2.00621453718603	0.902350045423463	2.22332181104344	0.0261941078105695	1	0	0	0	0.01	0.01	0.01	LMO3	chr12	protein_coding	LIM domain only 3
ENSG00000253636.1	53.9226596575518	-0.595572	0.258252547608131	-2.30616	0.0211015905741445	0.058624538829951	0.2	0.26	0.22	0.18	0.14	0.14	ENSG00000253636	chr8	lncRNA	novel transcript
ENSG00000185482.8	87.4468809595385	0.591141153578926	0.203640608970709	2.90286478991993	0.00369766241828585	0.0133483619353938	0.45	0.41	0.39	0.61	0.71	0.6	STAC3	chr12	protein_coding	SH3 and cysteine rich domain 3
ENSG00000254815.6	51.5240759546667	-0.741035	0.271867045181171	-2.72573	0.00641602107157825	0.0213257780192675	0.28	0.35	0.37	0.25	0.16	0.21	LMNTD2-AS1	chr11	lncRNA	LMNTD2 antisense RNA 1
ENSG00000225526.6	46.4812515491393	-1.12887	0.290509639924873	-3.88581	0.000101987321352992	0.000569836424561154	0.28	0.21	0.29	0.1	0.15	0.11	MKRN2OS	chr3	protein_coding	MKRN2 opposite strand
ENSG00000169031.21	172.305965667653	-0.774524	0.158309081088918	-4.89248	9.95726550248096e-07	8.94520745314828e-06	0.18	0.24	0.24	0.14	0.14	0.12	COL4A3	chr2	protein_coding	collagen type IV alpha 3 chain
ENSG00000273760.1	2452.7614633958	-0.80858	0.0581647201734299	-13.9015	6.19861152740608e-44	1.67223736355022e-41	49.39	45.1	48.11	29.37	27.06	26.31	ENSG00000273760	chr10	lncRNA	novel transcript
ENSG00000197446.9	43.3271212839003	-0.865609	0.290380354407962	-2.98095	0.00287357552973892	0.010731379690089	0.27	0.2	0.23	0.15	0.13	0.11	CYP2F1	chr19	protein_coding	cytochrome P450 family 2 subfamily F member 1
ENSG00000186301.8	127.86310543532	-0.601371	0.16763517440889	-3.58738	0.000334015308050457	0.00162162951732797	0.78	0.88	0.87	0.58	0.57	0.54	MST1P2	chr1	unprocessed_pseudogene	macrophage stimulating 1 pseudogene 2
ENSG00000154479.13	34.4627631031414	0.836609358799569	0.323808532327593	2.58365446020176	0.00977596819650291	0.0306718668897396	0.15	0.11	0.17	0.25	0.27	0.25	CFAP210	chr2	protein_coding	cilia and flagella associated protein 210
ENSG00000104870.13	67.7756292847316	-0.706234	0.252515049220273	-2.7968	0.00516117929241482	0.0177963211961843	0.26	0.23	0.29	0.18	0.1	0.21	FCGRT	chr19	protein_coding	Fc gamma receptor and transporter
ENSG00000043591.6	53.851274600776	-0.758286	0.257295268297798	-2.94714	0.00320722854134718	0.0118155930136086	0.29	0.25	0.3	0.18	0.15	0.17	ADRB1	chr10	protein_coding	adrenoceptor beta 1
ENSG00000182993.5	187.535490406977	0.657193543446679	0.14635671902491	4.49035444238692	7.1104752222158e-06	5.33064453096435e-05	0.38	0.42	0.42	0.6	0.6	0.74	C12orf60	chr12	protein_coding	chromosome 12 open reading frame 60
ENSG00000176204.14	38.3980198728056	0.695937099453528	0.327949648277701	2.12208521371617	0.0338305828484191	0.0867209944688224	0.07	0.04	0.09	0.12	0.13	0.09	LRRTM4	chr2	protein_coding	leucine rich repeat transmembrane neuronal 4
ENSG00000214188.9	11.211472095538	1.20825714616079	0.593211259394305	2.03680750664523	0.0416693357680524	0.102892519673162	0.04	0.02	0.04	0.05	0.11	0.07	ST7-OT4	chr7	lncRNA	ST7 overlapping transcript 4
ENSG00000149527.18	65.3682367798704	-0.978564	0.251362389596944	-3.89304	9.89958143116342e-05	0.000555009101638582	0.08	0.11	0.12	0.06	0.05	0.05	PLCH2	chr1	protein_coding	phospholipase C eta 2
ENSG00000261801.8	40.9285131765402	0.721013665970669	0.311491538719172	2.31471348767745	0.0206286171399432	0.0575760121686958	0.08	0.06	0.08	0.08	0.16	0.12	LOXL1-AS1	chr15	lncRNA	LOXL1 antisense RNA 1
ENSG00000267952.1	662.009755699067	-0.658649	0.0907508065338235	-7.25778	3.93501064677167e-13	1.01752957711585e-11	17.18	16.58	14.48	11.26	9.44	10.33	ENSG00000267952	chr19	protein_coding	novel transcript
ENSG00000164197.12	22.7071345449638	-1.06263	0.395200157326629	-2.68884	0.00717011540490829	0.0234697276247225	0.08	0.07	0.07	0.04	0.03	0.04	RNF180	chr5	protein_coding	ring finger protein 180
ENSG00000204616.11	4178.0608349671	-0.681128	0.125304717585286	-5.43577	5.45604712540124e-08	6.18682884514601e-07	19.09	16.59	19.5	13.35	10.62	10.98	TRIM31	chr6	protein_coding	tripartite motif containing 31
ENSG00000235001.3	18.3236222075332	0.929476871616832	0.437205212045354	2.12595103171005	0.0335073370818561	0.08600470289045	0.15	0.11	0.13	0.25	0.25	0.25	EIF4A1P2	chrY	processed_pseudogene	eukaryotic translation initiation factor 4A1 pseudogene 2
ENSG00000110203.10	6.36164585971572	-1.70868	0.803574235752284	-2.12635	0.0334737368888821	1	0.07	0.12	0.08	0.05	0.02	0.02	FOLR3	chr11	protein_coding	folate receptor gamma
ENSG00000234155.1	35.1739865219689	1.61482558342147	0.343624685327693	4.69938759458307	2.60942797704121e-06	2.15564034209415e-05	0.09	0.08	0.09	0.22	0.24	0.34	LINC02535	chr6	lncRNA	long intergenic non-protein coding RNA 2535
ENSG00000285933.1	20.0045931161045	1.88441248906514	0.463934265903274	4.06180924229904	4.86938598950268e-05	0.00029674360000088	0.14	0.07	0.07	0.28	0.4	0.37	ENSG00000285933	chr11	lncRNA	novel transcript
ENSG00000155849.16	27.326181837132	1.17265562463107	0.367926700668974	3.18719903311968	0.00143657880881347	0.00585482795249233	0.02	0.02	0.02	0.04	0.05	0.04	ELMO1	chr7	protein_coding	engulfment and cell motility 1
ENSG00000176945.18	181.55685483701	-0.863284	0.143722638342971	-6.00659	1.89461398015289e-09	2.81853067417807e-08	0.46	0.4	0.43	0.25	0.24	0.23	MUC20	chr3	protein_coding	mucin 20%2C cell surface associated
ENSG00000127249.15	5.83883914915148	-1.85647	0.823851794189052	-2.2534	0.0242338480749225	1	0.01	0.01	0.01	0	0	0	ATP13A4	chr3	protein_coding	ATPase 13A4
ENSG00000049089.15	67.9528994245943	-0.745358	0.23172469151404	-3.21657	0.00129734301028504	0.00534597784554197	0.23	0.25	0.28	0.15	0.18	0.14	COL9A2	chr1	protein_coding	collagen type IX alpha 2 chain
ENSG00000242550.7	21.0344008271381	-1.23932	0.415821708672041	-2.98042	0.00287850028619719	0.0107453309940137	0.17	0.19	0.15	0.07	0.08	0.07	SERPINB10	chr18	protein_coding	serpin family B member 10
ENSG00000169403.12	2325.65362625671	-0.723453	0.0543237823071716	-13.3174	1.83301087473924e-40	4.41755620812156e-38	8.27	8.67	9.03	5.28	5.25	5.44	PTAFR	chr1	protein_coding	platelet activating factor receptor
ENSG00000112195.9	17.6814590453394	-2.42278	0.51964982195978	-4.66233	3.12642951172285e-06	2.54561613097835e-05	0.11	0.09	0.1	0.02	0.03	0.01	TREML2	chr6	protein_coding	triggering receptor expressed on myeloid cells like 2
ENSG00000132681.17	20.4985792489651	-1.17388	0.452680947094298	-2.59317	0.00950963281959383	0.0299576856669971	0.04	0.04	0.09	0.02	0.02	0.03	ATP1A4	chr1	protein_coding	ATPase Na+/K+ transporting subunit alpha 4
ENSG00000101846.9	1500.60110920065	-0.594501	0.0633425176955461	-9.3855	6.26214681047968e-21	3.90304495170414e-19	1.82	1.78	1.93	1.31	1.18	1.23	STS	chrX	protein_coding	steroid sulfatase
ENSG00000204618.10	1013.70250560305	-0.623767	0.0676806578011083	-9.21632	3.07472194420477e-20	1.75317347449531e-18	7.12	6.99	7.29	4.76	4.77	4.57	RNF39	chr6	protein_coding	ring finger protein 39
ENSG00000165072.10	178.159434436807	0.936305836637775	0.145462749111646	6.43673959385396	1.22067087765639e-10	2.17375626735363e-09	0.46	0.41	0.41	0.82	0.87	0.81	MAMDC2	chr9	protein_coding	MAM domain containing 2
ENSG00000161638.11	1129.14611155329	-0.729214	0.0693114086179524	-10.5208	6.9255706083879e-26	6.55391040558175e-24	2.52	2.35	2.33	1.43	1.56	1.42	ITGA5	chr12	protein_coding	integrin subunit alpha 5
ENSG00000165861.14	1526.92868234957	-0.62451	0.0589166304522399	-10.5999	2.98307125136453e-26	2.91454123613049e-24	4.59	4.29	4.49	2.97	2.88	2.96	ZFYVE1	chr14	protein_coding	zinc finger FYVE-type containing 1
ENSG00000251169.3	94.8113036618246	0.723877017471152	0.200219415506716	3.61541869273348	0.000299862581356462	0.00147929119021685	0.94	0.79	0.71	1.45	1.2	1.44	LINC01843	chr5	lncRNA	long intergenic non-protein coding RNA 1843
ENSG00000116701.16	2520.37712254776	-0.84429	0.0493638694993606	-17.1034	1.40004845670513e-65	8.72616408791217e-63	9.35	9.46	9.48	5.31	5.32	5.36	NCF2	chr1	protein_coding	neutrophil cytosolic factor 2
