# Supplementary material for: RNA binding protein YWHAZ mediates specific mRNA translation and regulates cell proliferation and apoptosis in diabetic foot ulcer
Source: Front Med (Lausanne). 2026 May 7;13:1751279. doi: 10.3389/fmed.2026.1751279 (PMC13189950; doi:10.3389/fmed.2026.1751279)
Supplement: Supplementary file 4 [file Table_4.XLS]

#fg	130
#bg	36099
##Statistical test method: hypergeometric test
##FDR correction method: Benjamini and Hochberg

#Term	Database	ID	Input number	Background number	P-Value	Corrected P-Value	Input	Hyperlink

--------------------

#Term	Database	ID	Input number	Background number	P-Value	Corrected P-Value	Input	Hyperlink

--------------------

#Term	Database	ID	Input number	Background number	P-Value	Corrected P-Value	Input	Hyperlink
cell-cell signaling	Gene Ontology	GO:0007267	12	230	4.99003061094e-11	2.39521469325e-09	PGF|GJA1|GJA3|AREG|TNFSF18|CCL5|INHBA|AR|FGFBP3|EREG|CCL20|CXCL6	http://amigo.geneontology.org/amigo/term/GO:0007267
positive regulation of cell population proliferation	Gene Ontology	GO:0008284	14	507	4.80957873528e-09	1.15429889647e-07	IL7R|PGF|EPGN|IL31RA|AREG|NTRK2|MATK|IL6|AR|FOSL1|EREG|TNC|SHANK2|HAS2	http://amigo.geneontology.org/amigo/term/GO:0008284
chemotaxis	Gene Ontology	GO:0006935	8	115	9.74395109044e-09	1.55903217447e-07	CXCL1|CXCL6|FOSL1|CXCL8|CCL5|PIK3C2G|FES|CCL20	http://amigo.geneontology.org/amigo/term/GO:0006935
lung development	Gene Ontology	GO:0030324	7	80	1.7037836253e-08	2.04454035035e-07	NOS3|ADAMTS2|CCBE1|ODAD4|MME|LOX|NKX2-1	http://amigo.geneontology.org/amigo/term/GO:0030324
cytokine-mediated signaling pathway	Gene Ontology	GO:0019221	8	140	4.56271844751e-08	3.43843597404e-07	IL7R|IL31RA|IL21R|IL6|INHBA|FOSL1|EREG|IRAK3	http://amigo.geneontology.org/amigo/term/GO:0019221
antimicrobial humoral immune response mediated by antimicrobial peptide	Gene Ontology	GO:0061844	7	93	4.88791132014e-08	3.43843597404e-07	CXCL1|CCL5|H2BC12|CXCL8|H2BC11|CCL20|CXCL6	http://amigo.geneontology.org/amigo/term/GO:0061844
negative regulation of cell population proliferation	Gene Ontology	GO:0008285	12	425	5.01438579548e-08	3.43843597404e-07	CXCL1|NOS3|INHBA|H2AC6|IL6|NEURL1|AR|FOSL1|EREG|CXCL8|DDAH1|SERPINE2	http://amigo.geneontology.org/amigo/term/GO:0008285
positive regulation of transcription by RNA polymerase II	Gene Ontology	GO:0045944	19	1262	1.41921800201e-07	7.71441062142e-07	ETV1|MYB|FOXA2|TBL1X|NOS1|CAMK1|EGR3|EGR1|IL6|INHBA|NFYA|AR|FOSL1|ABLIM3|PID1|TSTD1|LMO3|NKX2-1|HEY1	http://amigo.geneontology.org/amigo/term/GO:0045944
nervous system development	Gene Ontology	GO:0007399	11	380	1.44645199152e-07	7.71441062142e-07	CXCL1|MAMDC2|NGEF|STMN3|NEURL1|CAMK1|KALRN|DCLK1|INHBA|SPOCK1|BDNF	http://amigo.geneontology.org/amigo/term/GO:0007399
cellular response to lipopolysaccharide	Gene Ontology	GO:0071222	8	192	5.16514696569e-07	2.45458704417e-06	CXCL1|IL36RN|TNFRSF1B|CXCL6|CXCL8|IL6|IRAK3|PDCD1LG2	http://amigo.geneontology.org/amigo/term/GO:0071222
signal transduction	Gene Ontology	GO:0007165	17	1113	5.62509530955e-07	2.45458704417e-06	IL7R|PGF|IL36RN|CXCL6|CAMK1|CXCL1|CHGB|TNFSF18|PLCXD3|GNG11|AR|INHBE|KALRN|EDNRA|CCL20|GJA1|CXCL8	http://amigo.geneontology.org/amigo/term/GO:0007165
inflammatory response	Gene Ontology	GO:0006954	10	413	2.71183324463e-06	1.08473329785e-05	CXCL1|TNFRSF1B|CXCL6|PTGER4|CXCL8|CCL5|SCG2|IL6|FOSL1|CCL20	http://amigo.geneontology.org/amigo/term/GO:0006954
angiogenesis	Gene Ontology	GO:0001525	8	253	4.05326317332e-06	1.38993641412e-05	COL8A1|NOS3|EPGN|CXCL8|SCG2|EREG|ADM2|HEY1	http://amigo.geneontology.org/amigo/term/GO:0001525
positive regulation of DNA-templated transcription	Gene Ontology	GO:0045893	13	762	4.05398120784e-06	1.38993641412e-05	NOS1|FOXA2|TBL1X|IL31RA|EGR1|IL6|INHBA|NFYA|AR|MYB|PHF5A|LMO3|NKX2-1	http://amigo.geneontology.org/amigo/term/GO:0045893
positive regulation of neuron projection development	Gene Ontology	GO:0010976	6	119	4.83021085196e-06	1.54566747263e-05	CAMK1|NTRK2|NEGR1|FES|BDNF|ROR1	http://amigo.geneontology.org/amigo/term/GO:0010976
chemokine-mediated signaling pathway	Gene Ontology	GO:0070098	5	69	5.23710890243e-06	1.57113267073e-05	CXCL1|CXCL8|CXCL6|CCL5|CCL20	http://amigo.geneontology.org/amigo/term/GO:0070098
cell differentiation	Gene Ontology	GO:0030154	11	584	9.27049630639e-06	2.49751321765e-05	ETV1|PGF|TEX19|CAMK1|INHBA|FOXA2|SERPINE2|FOXL1|NGEF|NKX2-1|RIMS2	http://amigo.geneontology.org/amigo/term/GO:0030154
positive regulation of gene expression	Gene Ontology	GO:0010628	14	957	9.77960308823e-06	2.49751321765e-05	ACTA2|IL7R|NOS3|GJA1|CXCL8|EGR1|NTRK2|IL6|INHBA|AR|TNC|PID1|NKX2-1|ADM2	http://amigo.geneontology.org/amigo/term/GO:0010628
intracellular signal transduction	Gene Ontology	GO:0035556	9	379	1.01622574106e-05	2.49751321765e-05	CXCL1|LAT2|CAMK1|CXCL8|DCLK1|SCG2|TREM1|KALRN|IRAK3	http://amigo.geneontology.org/amigo/term/GO:0035556
positive regulation of NF-kappaB transcription factor activity	Gene Ontology	GO:0051092	6	136	1.04063050735e-05	2.49751321765e-05	RAB7B|TNFSF18|IL6|AR|IRAK3|ROR1	http://amigo.geneontology.org/amigo/term/GO:0051092
positive regulation of apoptotic process	Gene Ontology	GO:0043065	8	319	2.17479025304e-05	4.97094914981e-05	HSPD1|CALHM2|WNT10B|IL6|NEURL1|FOSL1|SLIT2|LGALS1	http://amigo.geneontology.org/amigo/term/GO:0043065
positive regulation of angiogenesis	Gene Ontology	GO:0045766	6	163	2.90364224305e-05	6.33521943937e-05	PGF|NOS3|CCBE1|CXCL8|DDAH1|ADM2	http://amigo.geneontology.org/amigo/term/GO:0045766
response to hypoxia	Gene Ontology	GO:0001666	6	170	3.67524834034e-05	7.67008349288e-05	PGF|NOS1|CA9|EGR1|EDNRA|MYB	http://amigo.geneontology.org/amigo/term/GO:0001666
axon guidance	Gene Ontology	GO:0007411	6	173	4.05258705056e-05	8.10517410113e-05	ETV1|SEMA3E|KALRN|SLIT2|BDNF|NKX2-1	http://amigo.geneontology.org/amigo/term/GO:0007411
response to virus	Gene Ontology	GO:0009615	5	109	4.85267645818e-05	9.3171387997e-05	ACTA2|IRAK3|DCLK1|FOSL1|CCL5	http://amigo.geneontology.org/amigo/term/GO:0009615
neuron migration	Gene Ontology	GO:0001764	5	113	5.76372092584e-05	0.000106407155554	GJA1|TUBA1A|DCLK1|SPOCK1|NTRK2	http://amigo.geneontology.org/amigo/term/GO:0001764
positive regulation of MAPK cascade	Gene Ontology	GO:0043410	6	189	6.62421761608e-05	0.00011776386873	EPGN|NTRK2|IL6|AR|KSR2|GPR37	http://amigo.geneontology.org/amigo/term/GO:0043410
protein phosphorylation	Gene Ontology	GO:0006468	8	382	7.72886675409e-05	0.000132494858641	CAMK1|KALRN|DCLK1|CDK14|FES|IRAK3|MATK|ADM2	http://amigo.geneontology.org/amigo/term/GO:0006468
MAPK cascade	Gene Ontology	GO:0000165	5	125	9.30445087757e-05	0.00015400470418	KSR2|AR|EPGN|SCG2|IL31RA	http://amigo.geneontology.org/amigo/term/GO:0000165
gene expression	Gene Ontology	GO:0010467	5	126	9.66117972379e-05	0.000154578875581	IL7R|EDNRA|TUBA1A|NKX2-1|FOSL1	http://amigo.geneontology.org/amigo/term/GO:0010467
osteoblast differentiation	Gene Ontology	GO:0001649	5	128	0.000104060914195	0.000161126576819	GJA1|WNT10B|TPM4|LOX|TNC	http://amigo.geneontology.org/amigo/term/GO:0001649
transcription by RNA polymerase II	Gene Ontology	GO:0006366	6	223	0.000163816848555	0.000245725272832	ETV1|WNT10B|INHBA|NFYA|AR|ABLIM3	http://amigo.geneontology.org/amigo/term/GO:0006366
negative regulation of apoptotic process	Gene Ontology	GO:0043066	8	490	0.000417074637106	0.000606654017608	IL31RA|HSPD1|EGR3|TNFSF18|FCMR|ASNS|IL6|CBS	http://amigo.geneontology.org/amigo/term/GO:0043066
positive regulation of cell migration	Gene Ontology	GO:0030335	6	273	0.000482563947985	0.000674788779884	TCAF2|SEMA3E|CCL5|FERMT3|CCL20|HAS2	http://amigo.geneontology.org/amigo/term/GO:0030335
G protein-coupled receptor signaling pathway	Gene Ontology	GO:0007186	11	915	0.000492033485332	0.000674788779884	CXCL1|RGS17|AREG|CXCL8|CCL5|GNG11|AR|NPBWR1|EDNRA|GPR160|GPR37	http://amigo.geneontology.org/amigo/term/GO:0007186
regulation of transcription by RNA polymerase II	Gene Ontology	GO:0006357	16	1752	0.000577783399204	0.000770377865605	ETV1|HMGB1P1|TBL1X|ZNF724|ZNF616|EGR3|EGR1|INHBA|NFYA|FOXA2|FOSL1|FOXL1|ZNF813|ZNF530|NKX2-1|HEY1	http://amigo.geneontology.org/amigo/term/GO:0006357
in utero embryonic development	Gene Ontology	GO:0001701	5	210	0.00100922878222	0.00130926977152	GJA1|AR|FOSL1|NOS3|EDNRA	http://amigo.geneontology.org/amigo/term/GO:0001701
protein stabilization	Gene Ontology	GO:0050821	5	229	0.00148011561512	0.00186961972437	HSPD1|UXT|ABTB3|TBL1X|WNT10B	http://amigo.geneontology.org/amigo/term/GO:0050821
response to xenobiotic stimulus	Gene Ontology	GO:0009410	5	242	0.00188433001564	0.00231917540386	CA9|NNMT|FOSL1|SHANK2|LOX	http://amigo.geneontology.org/amigo/term/GO:0009410
negative regulation of transcription by RNA polymerase II	Gene Ontology	GO:0000122	10	982	0.00300107981849	0.00360129578218	UXT|NKX2-1|TBL1X|WNT10B|EGR1|AR|H1-2|TRIB3|MYB|HEY1	http://amigo.geneontology.org/amigo/term/GO:0000122
proteolysis	Gene Ontology	GO:0006508	7	533	0.00326893849868	0.00382704994967	TBL1X|ADAMTS2|PAPPA2|PAPPA|TMPRSS13|PRSS23|MME	http://amigo.geneontology.org/amigo/term/GO:0006508
cell surface receptor signaling pathway	Gene Ontology	GO:0007166	5	299	0.00465180591411	0.00531634961613	IL7R|INHBA|PDCD1LG2|PAPPA2|PAPPA	http://amigo.geneontology.org/amigo/term/GO:0007166
spermatogenesis	Gene Ontology	GO:0007283	6	445	0.00561408086253	0.00626688096283	GJA1|PCYT1B|TEX19|ADAMTS2|CFAP54|AR	http://amigo.geneontology.org/amigo/term/GO:0007283
innate immune response	Gene Ontology	GO:0045087	6	499	0.0095872408482	0.010458808198	IL36RN|APOBEC3H|HERC5|TREM1|G3BP2|TRIML2	http://amigo.geneontology.org/amigo/term/GO:0045087
immune response	Gene Ontology	GO:0006955	5	446	0.0229628865629	0.0244937456671	IL7R|PTGER4|TNFRSF1B|CCL20|PDCD1LG2	http://amigo.geneontology.org/amigo/term/GO:0006955
biological_process	Gene Ontology	GO:0008150	5	572	0.056403376744	0.058855697472	H2AC18|DIP2C|TLCD4|CCDC85A|AFDN-DT	http://amigo.geneontology.org/amigo/term/GO:0008150
regulation of DNA-templated transcription	Gene Ontology	GO:0006355	5	582	0.0598512142876	0.0611246443789	MYB|NFYA|NKX2-1|ZNF285|ZNF724	http://amigo.geneontology.org/amigo/term/GO:0006355
negative regulation of DNA-templated transcription	Gene Ontology	GO:0045892	5	634	0.0796762621283	0.0796762621283	NKX2-1|MYB|TRIB3|EREG|HEY1	http://amigo.geneontology.org/amigo/term/GO:0045892

--------------------
