# Supplementary material for: RNA binding protein YWHAZ mediates specific mRNA translation and regulates cell proliferation and apoptosis in diabetic foot ulcer
Source: Front Med (Lausanne). 2026 May 7;13:1751279. doi: 10.3389/fmed.2026.1751279 (PMC13189950; doi:10.3389/fmed.2026.1751279)
Supplement: Supplementary file 5 [file Table_5.XLS]

#fg	342
#bg	36099
##Statistical test method: hypergeometric test
##FDR correction method: Benjamini and Hochberg

#Term	Database	ID	Input number	Background number	P-Value	Corrected P-Value	Input	Hyperlink

--------------------

#Term	Database	ID	Input number	Background number	P-Value	Corrected P-Value	Input	Hyperlink

--------------------

#Term	Database	ID	Input number	Background number	P-Value	Corrected P-Value	Input	Hyperlink
cell adhesion	Gene Ontology	GO:0007155	28	484	3.33066907388e-14	3.56381590905e-12	SSPN|CCN5|ITGA5|ADGRE2|CCL2|OLFM4|LAMB3|NID2|PCDHB11|SIRPG|SPON2|ITGB7|IL32|MUC16|COL16A1|MSLN|COL15A1|ISLR|EGFL6|SCN1B|COL12A1|SLAMF7|COL4A3|VWF|SELP|FOLR1|HAPLN3|FOLR3	http://amigo.geneontology.org/amigo/term/GO:0007155
inflammatory response	Gene Ontology	GO:0006954	23	413	1.49192880272e-11	7.98181909456e-10	CCL2|IDO1|IL23A|TRIM31|ECM1|ADGRE2|GPER1|PTAFR|NLRP10|IL1R1|CYP26B1|C3|VNN1|PLA2G2A|IGHE|PLA2G4C|CCRL2|OLR1|AGR2|TNFAIP3|KRT16|WNT5A|SELP	http://amigo.geneontology.org/amigo/term/GO:0006954
intermediate filament organization	Gene Ontology	GO:0045109	11	69	5.25350873914e-11	1.87375145029e-09	EPPK1|KLHL24|KRT23|KRT6A|KRT17|KRT16|KRT14|KRT6B|KRT6C|KRT4|KRT13	http://amigo.geneontology.org/amigo/term/GO:0045109
signal transduction	Gene Ontology	GO:0007165	36	1113	1.85781612316e-10	4.96965812946e-09	CCL2|CCN5|TNFSF10|IL23A|OLFM4|GAB2|ECM1|PSD|RAPGEF3|FAM83E|YWHAZ|RARB|CALCOCO1|TNFSF9|PILRA|CAPN5|CEACAM6|C3|TG|KCNIP3|DPYSL2|CLIC3|COL15A1|ASIC3|IL32|IL16|SCGB1A1|SARM1|INHA|IL1RN|LSP1|IRS2|TYMP|SIRPB1|GNAL|PPP2R5B	http://amigo.geneontology.org/amigo/term/GO:0007165
immune response	Gene Ontology	GO:0006955	22	446	4.17768042382e-10	8.94023610698e-09	TNFSF10|RAET1L|CCRL2|CD7|PTAFR|IL1R2|IL1R1|CD86|TNFSF9|PIK3R3|C3|FCGRT|FCRLA|IL32|IGHE|CTSS|SLPI|IL1RN|ACKR4|IL16|ULBP2|CFP	http://amigo.geneontology.org/amigo/term/GO:0006955
negative regulation of endopeptidase activity	Gene Ontology	GO:0010951	9	51	1.18686893646e-09	2.1165829367e-08	SERPINA1|TIMP2|SERPINB10|SERPINB13|SERPINF1|SPOCK2|SERPINB3|SERPINB2|SERPINB4	http://amigo.geneontology.org/amigo/term/GO:0010951
extracellular matrix organization	Gene Ontology	GO:0030198	13	163	6.21396534228e-09	9.49848988035e-08	COL15A1|ADAMTSL4|MMP12|COL9A2|EGFL6|ADAMTS13|COL4A3|MMP28|SPOCK2|MMP7|SMOC2|COL16A1|MMP1	http://amigo.geneontology.org/amigo/term/GO:0030198
heterophilic cell-cell adhesion via plasma membrane cell adhesion molecules	Gene Ontology	GO:0007157	8	53	3.65776523514e-08	4.77188440318e-07	SCARF2|SCARF1|ITGA5|CEACAM5|CEACAM6|AMIGO3|PSG5|SELP	http://amigo.geneontology.org/amigo/term/GO:0007157
keratinization	Gene Ontology	GO:0031424	9	75	4.01373454473e-08	4.77188440318e-07	TGM1|ABCA12|KRT4|KRT17|KRT16|KRT6B|KRT6C|KRT6A|CASP14	http://amigo.geneontology.org/amigo/term/GO:0031424
innate immune response	Gene Ontology	GO:0045087	20	499	8.2739031404e-08	8.85307636023e-07	SLPI|NCF2|PGLYRP4|IL23A|RNASE7|SPON2|C4BPB|VNN1|APOBEC3G|SARM1|GPER1|KRT16|PGLYRP3|NEURL3|NLRP10|PLA2G2F|TRIM31|PI3|IFI27|LCK	http://amigo.geneontology.org/amigo/term/GO:0045087
xenobiotic metabolic process	Gene Ontology	GO:0006805	10	109	9.49932569272e-08	9.24025317383e-07	AOX1|CYP2F1|CYP4F12|CYP26B1|CYP2B6|CYP2E1|SLCO1B1|SLCO2B1|CYP4F2|CYP3A5	http://amigo.geneontology.org/amigo/term/GO:0006805
cell differentiation	Gene Ontology	GO:0030154	21	584	2.38189387103e-07	2.12385536833e-06	INHA|COL15A1|RARB|DPYSL2|EGFL6|FCRLA|TMEM176B|ADIRF|CATSPER1|TNFAIP2|GPER1|FOXD4L5|TYMP|INSC|EDAR|KRT6A|DLX4|FOXB1|DAPL1|SARM1|CXCL17	http://amigo.geneontology.org/amigo/term/GO:0030154
epoxygenase P450 pathway	Gene Ontology	GO:0019373	5	18	5.73922862346e-07	4.72382663623e-06	CYP4F12|CYP4F2|CYP2B6|CYP2E1|CYP2F1	http://amigo.geneontology.org/amigo/term/GO:0019373
defense response to Gram-positive bacterium	Gene Ontology	GO:0050830	9	111	1.19799689369e-06	9.15611911604e-06	ACP5|PGLYRP4|RNASE7|GPR15LG|ZG16|PLA2G2A|PGLYRP3|KRT6A|MMP7	http://amigo.geneontology.org/amigo/term/GO:0050830
kidney development	Gene Ontology	GO:0001822	9	116	1.73412270887e-06	1.23700753233e-05	TGFB2|STRA6|SIX2|CYP26B1|SERPINF1|PKHD1|TNS2|WNT5A|ASS1	http://amigo.geneontology.org/amigo/term/GO:0001822
positive regulation of cell migration	Gene Ontology	GO:0030335	13	273	2.44439533414e-06	1.63468937971e-05	CCL2|CDH13|LGR6|GCNT2|WNT5B|ITGA5|GPER1|SEMA3B|PIK3R3|CEACAM6|MMP7|SERPINB3|CDH5	http://amigo.geneontology.org/amigo/term/GO:0030335
keratinocyte differentiation	Gene Ontology	GO:0030216	7	66	3.10644321111e-06	1.95523190346e-05	TGM1|CDKN1A|KRT16|KRT14|FLG|WNT5A|DSG4	http://amigo.geneontology.org/amigo/term/GO:0030216
negative regulation of T cell proliferation	Gene Ontology	GO:0042130	6	47	5.35661804735e-06	3.01662174245e-05	IDO1|CD86|PLA2G2A|PLA2G5|PLA2G2F|SCGB1A1	http://amigo.geneontology.org/amigo/term/GO:0042130
extracellular matrix disassembly	Gene Ontology	GO:0022617	6	47	5.35661804735e-06	3.01662174245e-05	MMP12|PRSS1|GSN|MMP7|CTSS|MMP1	http://amigo.geneontology.org/amigo/term/GO:0022617
angiogenesis	Gene Ontology	GO:0001525	12	253	6.20054352307e-06	3.31729078484e-05	CCL2|COL15A1|YWHAZ|GJA5|EPHB3|ITGA5|ECM1|TNFAIP2|TYMP|RAPGEF3|CALD1|CXCL17	http://amigo.geneontology.org/amigo/term/GO:0001525
positive regulation of cell population proliferation	Gene Ontology	GO:0008284	17	507	8.46348224126e-06	4.08227723718e-05	SIRPG|ACER2|TGFB2|NLGN2|GCNT2|IL11|GRK5|GAB2|CEACAM6|IRS2|CD86|GPER1|VIPR1|KRT6A|GLCE|SERPINB3|PKHD1	http://amigo.geneontology.org/amigo/term/GO:0008284
cell migration	Gene Ontology	GO:0016477	12	261	8.49251147672e-06	4.08227723718e-05	EPHB3|TGFB2|NANOS1|CDH13|SIX2|ADGRE2|GPC2|ARC|TNFAIP3|APC2|CDH5|FSCN2	http://amigo.geneontology.org/amigo/term/GO:0016477
female pregnancy	Gene Ontology	GO:0007565	7	77	8.77498845375e-06	4.08227723718e-05	CLIC5|SCGB1A1|ITGA5|IDO1|STS|COL16A1|PSG5	http://amigo.geneontology.org/amigo/term/GO:0007565
cell-cell adhesion	Gene Ontology	GO:0098609	10	191	1.57592275423e-05	6.77299166811e-05	TJP3|NLGN2|ITGB7|CDH5|VNN1|ITGA5|CRNN|PKHD1|SELP|DSG4	http://amigo.geneontology.org/amigo/term/GO:0098609
proteolysis	Gene Ontology	GO:0006508	17	533	1.60877873605e-05	6.77299166811e-05	PRSS1|OLR1|MMP12|CTSO|MMP28|CAPN5|TNFAIP3|MST1|UBD|ADAM11|ADAMTS13|CAPN3|CTSF|CASP14|MMP7|CTSS|MMP1	http://amigo.geneontology.org/amigo/term/GO:0006508
establishment of skin barrier	Gene Ontology	GO:0061436	5	34	1.64577367636e-05	6.77299166811e-05	CYP26B1|KRT16|ABCA12|FA2H|FLG	http://amigo.geneontology.org/amigo/term/GO:0061436
positive regulation of neuron projection development	Gene Ontology	GO:0010976	8	119	1.883127174e-05	7.02960147616e-05	KDM1A|SCARF1|GPC2|SERPINF1|SCN1B|WNT5A|PPP2R5B|RGMA	http://amigo.geneontology.org/amigo/term/GO:0010976
positive regulation of T cell activation	Gene Ontology	GO:0050870	5	35	1.90521909167e-05	7.02960147616e-05	CCL2|SIRPG|CCDC88B|LCK|SIRPB1	http://amigo.geneontology.org/amigo/term/GO:0050870
arachidonic acid metabolic process	Gene Ontology	GO:0019369	5	35	1.90521909167e-05	7.02960147616e-05	CYP4F12|PLA2G4C|CYP4F2|CYP4F3|PLA2G2F	http://amigo.geneontology.org/amigo/term/GO:0019369
apoptotic process	Gene Ontology	GO:0006915	17	556	2.74234448798e-05	9.51752744225e-05	TRAF1|TNFSF10|TP53INP1|ADAMTSL4|SYCP2|IFI27|GRK5|TNFAIP3|RARB|CAPN3|EMP3|EDAR|CEACAM6|CEACAM5|CTSS|KCNIP3|TNFRSF9	http://amigo.geneontology.org/amigo/term/GO:0006915
Wnt signaling pathway	Gene Ontology	GO:0016055	9	163	2.75741449262e-05	9.51752744225e-05	PORCN|EPM2A|LGR6|VAX2|CALCOCO1|GRK5|TMEM198|APC2|WNT5A	http://amigo.geneontology.org/amigo/term/GO:0016055
epithelial cell differentiation	Gene Ontology	GO:0030855	7	96	3.73017091936e-05	0.000124727590116	TGFB2|KRT23|KRT17|KRT16|KRT14|KRT13|KRT4	http://amigo.geneontology.org/amigo/term/GO:0030855
collagen catabolic process	Gene Ontology	GO:0030574	5	41	4.19806772615e-05	0.000136119165666	MMP7|CTSS|MMP28|MMP12|MMP1	http://amigo.geneontology.org/amigo/term/GO:0030574
cellular response to type II interferon	Gene Ontology	GO:0071346	6	71	5.90397987907e-05	0.000184616159339	CCL2|CAMK2A|ADAMTS13|WNT5A|ASS1|GSN	http://amigo.geneontology.org/amigo/term/GO:0071346
cytoskeleton organization	Gene Ontology	GO:0007010	8	140	6.03884633353e-05	0.000184616159339	CCL2|DPYSL2|ABLIM2|TNFAIP3|KRT16|ARC|KRT13|KRT4	http://amigo.geneontology.org/amigo/term/GO:0007010
response to cytokine	Gene Ontology	GO:0034097	5	45	6.63527940319e-05	0.000193017920554	ACP5|SCGB1A1|SELP|ITIH4|TIMP2	http://amigo.geneontology.org/amigo/term/GO:0034097
negative regulation of neuron apoptotic process	Gene Ontology	GO:0043524	8	142	6.67445145842e-05	0.000193017920554	CCL2|BTG2|CPEB4|EN1|CLN3|PINK1|FOXB1|UCP2	http://amigo.geneontology.org/amigo/term/GO:0043524
chloride transmembrane transport	Gene Ontology	GO:1902476	8	143	7.0125130716e-05	0.000197457604911	CLIC5|ANO8|CLIC3|GABRP|SLC5A1|TTYH2|UCP2|FXYD3	http://amigo.geneontology.org/amigo/term/GO:1902476
potassium ion transport	Gene Ontology	GO:0006813	6	77	9.31975571603e-05	0.000249303465404	KCNH4|KCND3|GJA5|KCNC3|ATP1A4|FXYD3	http://amigo.geneontology.org/amigo/term/GO:0006813
autophagosome assembly	Gene Ontology	GO:0000045	6	77	9.31975571603e-05	0.000249303465404	EPM2A|WIPI1|TP53INP1|TP53INP2|MAP1LC3A|ATG9B	http://amigo.geneontology.org/amigo/term/GO:0000045
cellular response to amino acid starvation	Gene Ontology	GO:0034198	5	49	0.000100402942274	0.000262027190813	MAP1LC3A|UCP2|SESN3|CDKN1A|DAPL1	http://amigo.geneontology.org/amigo/term/GO:0034198
biological_process	Gene Ontology	GO:0008150	16	572	0.000132014368023	0.000329205885279	RNF39|SCART1|SH3TC1|TMEM52B|ZNF862|BGN|IGFN1|CACFD1|GGT6|MPPED1|MYO15B|ZNF114|GAL3ST2|MEGF6|OR2L2|LPAR5	http://amigo.geneontology.org/amigo/term/GO:0008150
blood coagulation	Gene Ontology	GO:0007596	6	82	0.000132297692215	0.000329205885279	SERPINA1|ANXA8|C4BPB|ADAMTS13|CYP4F2|VWF	http://amigo.geneontology.org/amigo/term/GO:0007596
neuron differentiation	Gene Ontology	GO:0030182	8	159	0.000146743211215	0.000353789692172	VAX2|LHX6|EN1|GPC2|SNPH|WNT5B|WNT5A|LHX5	http://amigo.geneontology.org/amigo/term/GO:0030182
cell surface receptor signaling pathway	Gene Ontology	GO:0007166	11	299	0.000148790057456	0.000353789692172	INHA|CCL2|CDA|FCRLA|SIRPB1|ADGRE2|ATP1A4|COL4A3|VIPR1|CD86|IL1R1	http://amigo.geneontology.org/amigo/term/GO:0007166
negative regulation of epithelial cell proliferation	Gene Ontology	GO:0050680	5	55	0.000174860495567	0.000406740717949	EPPK1|TGFB2|NUPR1|WNT5A|KRT4	http://amigo.geneontology.org/amigo/term/GO:0050680
killing of cells of another organism	Gene Ontology	GO:0031640	5	56	0.000190525446497	0.000433749420749	PGLYRP3|PLA2G2A|GSDMB|PGLYRP4|KRT6A	http://amigo.geneontology.org/amigo/term/GO:0031640
negative regulation of cell population proliferation	Gene Ontology	GO:0008285	13	425	0.000238025676957	0.000530598904883	SIRPG|TGFB2|COL4A3|BTG2|CDKN1A|NUPR1|CDH13|GPER1|TP53INP1|TNFRSF9|SPEG|TNS2|CDH5	http://amigo.geneontology.org/amigo/term/GO:0008285
cell-matrix adhesion	Gene Ontology	GO:0007160	7	131	0.000263470348368	0.000575333209701	ITGB7|ITGA5|MUC4|NID2|ADAMTS13|STRC|MSLN	http://amigo.geneontology.org/amigo/term/GO:0007160
intracellular signal transduction	Gene Ontology	GO:0035556	12	379	0.00030091480965	0.00064395769265	SIRPG|SDCBP2|SHC2|PRKAG3|PLCL1|PLA2G4C|SH2B2|RAPGEF3|PINK1|SIK1|CAPS|LCK	http://amigo.geneontology.org/amigo/term/GO:0035556
positive regulation of phosphatidylinositol 3-kinase/protein kinase B signal transduction	Gene Ontology	GO:0051897	8	192	0.000523332809755	0.001076857897	DCN|TGFB2|GCNT2|IRS2|GPER1|PINK1|MTDH|SELP	http://amigo.geneontology.org/amigo/term/GO:0051897
cellular response to lipopolysaccharide	Gene Ontology	GO:0071222	8	192	0.000523332809755	0.001076857897	CCL2|SPON2|CMPK2|TNFAIP3|CD86|ADAMTS13|WNT5A|ASS1	http://amigo.geneontology.org/amigo/term/GO:0071222
response to xenobiotic stimulus	Gene Ontology	GO:0009410	9	242	0.000543611945309	0.00109748071977	AMH|MAP1B|CDKN1A|SREBF1|ABAT|MMP7|SCGB1A1|ASS1|LCK	http://amigo.geneontology.org/amigo/term/GO:0009410
male gonad development	Gene Ontology	GO:0008584	6	107	0.000560421467735	0.00111046476014	INHA|TGFB2|TNFSF10|NUPR1|MAMLD1|WNT5A	http://amigo.geneontology.org/amigo/term/GO:0008584
wound healing	Gene Ontology	GO:0042060	5	72	0.00061684190685	0.00120003789151	EPPK1|TGFB2|WNT5A|CDKN1A|KRT6A	http://amigo.geneontology.org/amigo/term/GO:0042060
chemotaxis	Gene Ontology	GO:0006935	6	115	0.000819232406775	0.00156531906295	CCL2|ACKR4|LSP1|CCRL2|TYMP|PTAFR	http://amigo.geneontology.org/amigo/term/GO:0006935
positive regulation of inflammatory response	Gene Ontology	GO:0050729	6	116	0.000857143563658	0.00160902388266	IL23A|IL16|PLA2G2A|NLRP10|WNT5A|GPRC5B	http://amigo.geneontology.org/amigo/term/GO:0050729
negative regulation of apoptotic process	Gene Ontology	GO:0043066	13	490	0.00089996559886	0.00166028136341	YWHAZ|NUPR1|MTDH|CDKN1A|GRK5|DKK1|CEACAM5|CAPN3|PKHD1|CLN3|WNT5A|SERPINB2|SYCP2	http://amigo.geneontology.org/amigo/term/GO:0043066
positive regulation of angiogenesis	Gene Ontology	GO:0045766	7	163	0.000972329601995	0.00174811267145	ECM1|RAPGEF3|C3|SMOC2|WNT5A|MTDH|CDH5	http://amigo.geneontology.org/amigo/term/GO:0045766
epidermis development	Gene Ontology	GO:0008544	5	80	0.000996587597742	0.00174811267145	LAMB3|KRT14|CASP14|EDAR|STS	http://amigo.geneontology.org/amigo/term/GO:0008544
lung development	Gene Ontology	GO:0030324	5	80	0.000996587597742	0.00174811267145	YWHAZ|STRA6|WNT5A|SREBF1|HSD11B1	http://amigo.geneontology.org/amigo/term/GO:0030324
nervous system development	Gene Ontology	GO:0007399	11	380	0.00110373951994	0.00190126548074	INSC|DPYSL2|SDCBP2|GPER1|PCDHB11|SMARCD3|MDGA1|GDPD5|APC2|SH2B2|SARM1	http://amigo.geneontology.org/amigo/term/GO:0007399
homophilic cell adhesion via plasma membrane adhesion molecules	Gene Ontology	GO:0007156	7	167	0.00111943668492	0.00190126548074	CDH13|PCDHB11|CEACAM5|CEACAM6|HMCN2|CDH5|DSG4	http://amigo.geneontology.org/amigo/term/GO:0007156
protein phosphorylation	Gene Ontology	GO:0006468	11	382	0.00115101564027	0.00191244776045	CCL2|EPHB3|YWHAZ|SIK1|PRKAG3|GRK5|CAMK2A|PINK1|DYRK1B|LCK|TESK2	http://amigo.geneontology.org/amigo/term/GO:0006468
anatomical structure morphogenesis	Gene Ontology	GO:0009653	6	123	0.00116176733112	0.00191244776045	EN1|SIX2|FOXD4L5|POU5F1|FOXB1|FSCN2	http://amigo.geneontology.org/amigo/term/GO:0009653
negative regulation of transcription by RNA polymerase II	Gene Ontology	GO:0000122	20	982	0.00123476146912	0.00198202746704	YWHAZ|KDM1A|MTDH|BTG2|MMP12|BHLHE41|IFI27|SCGB1A1|JUND|DKK1|RARB|EN1|SREBF1|POU5F1|MAF|DLX4|HES2|MXD4|KCNIP3|VAX2	http://amigo.geneontology.org/amigo/term/GO:0000122
fatty acid metabolic process	Gene Ontology	GO:0006631	5	84	0.00124108261955	0.00198202746704	C3|CYP4F12|PLA2G5|FA2H|CYP4B1	http://amigo.geneontology.org/amigo/term/GO:0006631
G protein-coupled receptor signaling pathway	Gene Ontology	GO:0007186	19	915	0.0013026991163	0.00204983537418	CCL2|OR10A3|LGR6|PTAFR|ACKR4|GRK5|GPR15LG|CCRL2|GPER1|ADGRE2|OR2L2|VIPR1|MRGPRX3|GPR132|C3|GIPC1|LPAR5|CMKLR2|GPRC5B	http://amigo.geneontology.org/amigo/term/GO:0007186
lipid metabolic process	Gene Ontology	GO:0006629	7	172	0.00132726734357	0.00205822617046	IL1RN|AOX1|PLCL1|SREBF1|GDPD5|FADS3|TMEM86A	http://amigo.geneontology.org/amigo/term/GO:0006629
cell-cell signaling	Gene Ontology	GO:0007267	8	230	0.00167202489943	0.00255580948913	INHA|CCN5|TNFSF10|GJA5|AMH|SIRPG|TNFSF9|SEMA3B	http://amigo.geneontology.org/amigo/term/GO:0007267
positive regulation of NF-kappaB transcription factor activity	Gene Ontology	GO:0051092	6	136	0.00193999519378	0.00289781298437	TRAF1|CAMK2A|CAPN3|CRNN|WNT5A|MTDH	http://amigo.geneontology.org/amigo/term/GO:0051092
antimicrobial humoral immune response mediated by antimicrobial peptide	Gene Ontology	GO:0061844	5	93	0.00194993023247	0.00289781298437	PGLYRP3|CCL2|PGLYRP4|RNASE7|KRT6A	http://amigo.geneontology.org/amigo/term/GO:0061844
transmembrane transport	Gene Ontology	GO:0055085	8	244	0.00241292647224	0.00353675524014	ABCA12|GJA5|SLCO2A1|SLCO1B1|ABCA7|SLCO2B1|SLC47A2|SLC25A45	http://amigo.geneontology.org/amigo/term/GO:0055085
regulation of cell population proliferation	Gene Ontology	GO:0042127	6	146	0.00276709600012	0.00400107124342	INHA|TRNP1|TGFB2|JUND|TNFRSF9|MMP7	http://amigo.geneontology.org/amigo/term/GO:0042127
positive regulation of interleukin-6 production	Gene Ontology	GO:0032755	5	103	0.00304251893415	0.00434066034606	SPON2|WNT5A|PTAFR|NLRP10|IL16	http://amigo.geneontology.org/amigo/term/GO:0032755
actin cytoskeleton organization	Gene Ontology	GO:0030036	7	210	0.004056429347	0.00571102552801	ARHGEF17|SPTA1|SH2B2|CLN3|SPTBN5|FSCN2|TESK2	http://amigo.geneontology.org/amigo/term/GO:0030036
positive regulation of canonical NF-kappaB signal transduction	Gene Ontology	GO:0043123	7	213	0.00438070408649	0.00608747191239	TNFSF10|ECM1|UBD|EDAR|PINK1|MTDH|GPRC5B	http://amigo.geneontology.org/amigo/term/GO:0043123
integrin-mediated signaling pathway	Gene Ontology	GO:0007229	5	114	0.00469128653198	0.00643548280669	ADAM11|COL16A1|ADAMTS13|ITGA5|ITGB7	http://amigo.geneontology.org/amigo/term/GO:0007229
positive regulation of transcription by RNA polymerase II	Gene Ontology	GO:0045944	22	1262	0.00480429527532	0.00650708347417	KDM1A|CDH13|MMP12|JUND|GPER1|ADIRF|RGMA|DCN|NCOA3|RARB|IL23A|CALCOCO1|SIX2|EN1|POU5F1|NFYC|SIX5|IL11|SREBF1|MAF|WNT5A|PPP2R5B	http://amigo.geneontology.org/amigo/term/GO:0045944
regulation of transcription by RNA polymerase II	Gene Ontology	GO:0006357	28	1752	0.00515932436742	0.00690059634143	KDM1A|VAX2|JUND|ECM1|NFYC|PTAFR|FOXO6|MTDH|MXD4|LHX5|LHX6|BHLHE41|SIX2|EN1|ZNF425|ZNF575|FOXB1|TSHZ2|FOXD4L5|HOXC12|SMARCD3|HES2|SIX5|MAMLD1|SREBF1|MAF|POU5F1|ZNF114	http://amigo.geneontology.org/amigo/term/GO:0006357
axon guidance	Gene Ontology	GO:0007411	6	173	0.00630609990513	0.00833028012159	EPHB3|LGR6|SEMA3B|SCN1B|HMCN2|WNT5A	http://amigo.geneontology.org/amigo/term/GO:0007411
skeletal system development	Gene Ontology	GO:0001501	5	127	0.007359048765	0.00960266119336	INHA|EN1|TGFB2|COL9A2|HAPLN3	http://amigo.geneontology.org/amigo/term/GO:0001501
vesicle-mediated transport	Gene Ontology	GO:0016192	6	184	0.00842424529342	0.0108601716433	CNIH2|SCARF2|OLR1|ACKR4|CACFD1|APOBR	http://amigo.geneontology.org/amigo/term/GO:0016192
response to lipopolysaccharide	Gene Ontology	GO:0032496	5	137	0.0100232469822	0.0127677074654	SLPI|ACP5|IDO1|SELP|SCGB1A1	http://amigo.geneontology.org/amigo/term/GO:0032496
cytokine-mediated signaling pathway	Gene Ontology	GO:0019221	5	140	0.0109363248679	0.013766903069	CCL2|DUOX2|SH2B2|IL1R2|EDAR	http://amigo.geneontology.org/amigo/term/GO:0019221
positive regulation of apoptotic process	Gene Ontology	GO:0043065	8	319	0.0115928742621	0.0144236923959	UBD|RARB|BMF|ADAMTSL4|GPER1|TNFSF10|TP53INP1|RNF122	http://amigo.geneontology.org/amigo/term/GO:0043065
positive regulation of ERK1 and ERK2 cascade	Gene Ontology	GO:0070374	6	204	0.0135081954756	0.0165911031567	PLA2G2A|GCNT2|GPER1|ABCA7|PLA2G5|CXCL17	http://amigo.geneontology.org/amigo/term/GO:0070374
protein localization	Gene Ontology	GO:0008104	5	148	0.0136450194186	0.0165911031567	YWHAZ|WNT5A|MGAT3|PHYHIP|TP53INP2	http://amigo.geneontology.org/amigo/term/GO:0008104
protein localization to plasma membrane	Gene Ontology	GO:0072659	5	149	0.0140125478443	0.0168465462847	TMEM150A|KCNIP3|ABCA12|CLN3|PDZK1	http://amigo.geneontology.org/amigo/term/GO:0072659
positive regulation of DNA-templated transcription	Gene Ontology	GO:0045893	14	762	0.0147488524268	0.0175347467741	DYRK1B|SOST|TP53INP1|LHX5|CALCOCO1|TRIM31|NUPR1|CD86|CAPN3|TP53INP2|SMARCD3|WNT5A|MTDH|TNNI2	http://amigo.geneontology.org/amigo/term/GO:0045893
proton transmembrane transport	Gene Ontology	GO:1902600	5	152	0.0151549162991	0.017819516967	ATP6V1B1|SLC47A2|UCP2|ATP1A4|ATP6V0D2	http://amigo.geneontology.org/amigo/term/GO:1902600
negative regulation of inflammatory response	Gene Ontology	GO:0050728	5	153	0.015549125778	0.0180843093288	GPER1|ACP5|CDH5|CXCL17|TNFAIP3	http://amigo.geneontology.org/amigo/term/GO:0050728
regulation of cell cycle	Gene Ontology	GO:0051726	7	275	0.016419156973	0.0188908580226	INHA|TRNP1|CDKN1A|GRK5|JUND|GPER1|TP53INP1	http://amigo.geneontology.org/amigo/term/GO:0051726
sensory perception of sound	Gene Ontology	GO:0007605	5	159	0.0180585012439	0.0205559535436	ATP6V1B1|CLIC5|COL4A3|USH1G|LRIG1	http://amigo.geneontology.org/amigo/term/GO:0007605
sodium ion transmembrane transport	Gene Ontology	GO:0035725	5	161	0.0189509126737	0.0213447121694	ASIC4|ATP1A4|SCN1B|ASIC3|SLC6A12	http://amigo.geneontology.org/amigo/term/GO:0035725
protein ubiquitination	Gene Ontology	GO:0016567	9	436	0.0241151407035	0.0268783339092	KLHL24|DTX2|TRIM31|UBD|NEURL3|RNF39|PINK1|ZSWIM8|KLHDC1	http://amigo.geneontology.org/amigo/term/GO:0016567
positive regulation of MAPK cascade	Gene Ontology	GO:0043410	5	189	0.0345688645966	0.0381326650704	GPER1|ADRB1|WNT5A|IL11|GPR37L1	http://amigo.geneontology.org/amigo/term/GO:0043410
positive regulation of protein phosphorylation	Gene Ontology	GO:0001934	5	193	0.0372974315865	0.0407227059159	GPER1|PIK3R3|CDKN1A|CLN3|C3	http://amigo.geneontology.org/amigo/term/GO:0001934
brain development	Gene Ontology	GO:0007420	5	196	0.0394281942053	0.0426143109087	GRIN2D|AMIGO3|MDGA1|IRS2|VAX2	http://amigo.geneontology.org/amigo/term/GO:0007420
negative regulation of gene expression	Gene Ontology	GO:0010629	7	357	0.0547945927531	0.0586302142458	EPM2A|CDKN1A|TGFB2|GPER1|SERPINF1|PINK1|TP53INP1	http://amigo.geneontology.org/amigo/term/GO:0010629
positive regulation of gene expression	Gene Ontology	GO:0010628	14	957	0.0735578277831	0.0779275997306	AMH|NWD1|CALCOCO1|AGR2|DKK1|GPER1|TP53INP1|EDAR|MAF|PIK3R3|WNT5A|CYP26B1|CDH5|GSN	http://amigo.geneontology.org/amigo/term/GO:0010628
defense response to virus	Gene Ontology	GO:0051607	5	236	0.0748502793509	0.0785194106916	SPON2|TRIM31|APOBEC3G|IFI27|IL23A	http://amigo.geneontology.org/amigo/term/GO:0051607
proteasome-mediated ubiquitin-dependent protein catabolic process	Gene Ontology	GO:0043161	5	293	0.146907208212	0.152612342511	APC2|IFI27|ZSWIM8|RNF122|EPM2A	http://amigo.geneontology.org/amigo/term/GO:0043161
adaptive immune response	Gene Ontology	GO:0002250	7	490	0.185465561492	0.190815529612	CD86|CD7|NLRP10|RAPGEF3|SLAMF7|CTSS|IGHE	http://amigo.geneontology.org/amigo/term/GO:0002250
spermatogenesis	Gene Ontology	GO:0007283	5	445	0.413711416536	0.421591633994	CYP26B1|TSPAN8|ATP1A4|CATSPER1|TESK2	http://amigo.geneontology.org/amigo/term/GO:0007283
regulation of DNA-templated transcription	Gene Ontology	GO:0006355	6	582	0.474574303022	0.479051419088	MN1|ZNF862|NFYC|POU5F1|DLX4|ZNF114	http://amigo.geneontology.org/amigo/term/GO:0006355
negative regulation of DNA-templated transcription	Gene Ontology	GO:0045892	6	634	0.557555460116	0.557555460116	KDM1A|BHLHE41|ZNF425|CAPN3|SIX5|WNT5A	http://amigo.geneontology.org/amigo/term/GO:0045892

--------------------
