# Supplementary material for: RNA binding protein YWHAZ mediates specific mRNA translation and regulates cell proliferation and apoptosis in diabetic foot ulcer
Source: Front Med (Lausanne). 2026 May 7;13:1751279. doi: 10.3389/fmed.2026.1751279 (PMC13189950; doi:10.3389/fmed.2026.1751279)
Supplement: Supplementary file 6 [file Table_6.XLS]

Term	Database	ID	Input number	Background number	P-Value	Corrected P-Value	Input	Hyperlink	img
Colorectal cancer	KEGG PATHWAY	hsa05210	4	86	0.000120474853808	0.015661730995	APC2|AREG|CDKN1A|PIK3R3	http://www.genome.jp/kegg-bin/show_pathway?hsa05210/hsa:1026%09red/hsa:10297%09red/hsa:374%09red/hsa:8503%09red
Endometrial cancer	KEGG PATHWAY	hsa05213	3	58	0.000692902622621	0.0303912524133	APC2|CDKN1A|PIK3R3	http://www.genome.jp/kegg-bin/show_pathway?hsa05213/hsa:1026%09red/hsa:10297%09red/hsa:8503%09red
Estrogen signaling pathway	KEGG PATHWAY	hsa04915	4	138	0.000737785389456	0.0303912524133	NCOA3|PIK3R3|KRT13|KRT14	http://www.genome.jp/kegg-bin/show_pathway?hsa04915/hsa:3861%09red/hsa:3860%09red/hsa:8202%09red/hsa:8503%09red
Breast cancer	KEGG PATHWAY	hsa05224	4	147	0.000935115458871	0.0303912524133	APC2|NCOA3|CDKN1A|PIK3R3	http://www.genome.jp/kegg-bin/show_pathway?hsa05224/hsa:1026%09red/hsa:8202%09red/hsa:8503%09red/hsa:10297%09red
ErbB signaling pathway	KEGG PATHWAY	hsa04012	3	85	0.00210120229357	0.0546312596327	AREG|CDKN1A|PIK3R3	http://www.genome.jp/kegg-bin/show_pathway?hsa04012/hsa:1026%09red/hsa:374%09red/hsa:8503%09red
Endocrine resistance	KEGG PATHWAY	hsa01522	3	98	0.00315253500159	0.0683049250345	NCOA3|CDKN1A|PIK3R3	http://www.genome.jp/kegg-bin/show_pathway?hsa01522/hsa:1026%09red/hsa:8202%09red/hsa:8503%09red
Insulin resistance	KEGG PATHWAY	hsa04931	3	108	0.00414777981768	0.0770301966141	SREBF1|PIK3R3|IRS2	http://www.genome.jp/kegg-bin/show_pathway?hsa04931/hsa:8503%09red/hsa:6720%09red/hsa:8660%09red
AMPK signaling pathway	KEGG PATHWAY	hsa04152	3	120	0.00557046253689	0.0905200162245	SREBF1|PIK3R3|IRS2	http://www.genome.jp/kegg-bin/show_pathway?hsa04152/hsa:8503%09red/hsa:6720%09red/hsa:8660%09red
Bladder cancer	KEGG PATHWAY	hsa05219	2	41	0.00682408154955	0.091471528229	TYMP|CDKN1A	http://www.genome.jp/kegg-bin/show_pathway?hsa05219/hsa:1026%09red/hsa:1890%09red
FoxO signaling pathway	KEGG PATHWAY	hsa04068	3	132	0.0072552775958	0.091471528229	CDKN1A|PIK3R3|IRS2	http://www.genome.jp/kegg-bin/show_pathway?hsa04068/hsa:1026%09red/hsa:8503%09red/hsa:8660%09red
Insulin signaling pathway	KEGG PATHWAY	hsa04910	3	137	0.00803749254895	0.091471528229	SREBF1|PIK3R3|IRS2	http://www.genome.jp/kegg-bin/show_pathway?hsa04910/hsa:8503%09red/hsa:6720%09red/hsa:8660%09red
Type II diabetes mellitus	KEGG PATHWAY	hsa04930	2	46	0.00853364360735	0.091471528229	PIK3R3|IRS2	http://www.genome.jp/kegg-bin/show_pathway?hsa04930/hsa:8503%09red/hsa:8660%09red
Gastric cancer	KEGG PATHWAY	hsa05226	3	149	0.0101131254285	0.091471528229	APC2|CDKN1A|PIK3R3	http://www.genome.jp/kegg-bin/show_pathway?hsa05226/hsa:1026%09red/hsa:10297%09red/hsa:8503%09red
Non-alcoholic fatty liver disease (NAFLD)	KEGG PATHWAY	hsa04932	3	149	0.0101131254285	0.091471528229	SREBF1|PIK3R3|IRS2	http://www.genome.jp/kegg-bin/show_pathway?hsa04932/hsa:8503%09red/hsa:6720%09red/hsa:8660%09red
Hippo signaling pathway	KEGG PATHWAY	hsa04390	3	154	0.0110621932659	0.091471528229	YWHAZ|AREG|APC2	http://www.genome.jp/kegg-bin/show_pathway?hsa04390/hsa:374%09red/hsa:10297%09red/hsa:7534%09red
Hepatitis C	KEGG PATHWAY	hsa05160	3	155	0.0112580342436	0.091471528229	YWHAZ|CDKN1A|PIK3R3	http://www.genome.jp/kegg-bin/show_pathway?hsa05160/hsa:1026%09red/hsa:8503%09red/hsa:7534%09red
Regulation of lipolysis in adipocytes	KEGG PATHWAY	hsa04923	2	55	0.0120410102935	0.0920783140089	PIK3R3|IRS2	http://www.genome.jp/kegg-bin/show_pathway?hsa04923/hsa:8503%09red/hsa:8660%09red
Hepatitis B	KEGG PATHWAY	hsa05161	3	163	0.0128977653366	0.0931505274313	YWHAZ|CDKN1A|PIK3R3	http://www.genome.jp/kegg-bin/show_pathway?hsa05161/hsa:1026%09red/hsa:8503%09red/hsa:7534%09red
Hepatocellular carcinoma	KEGG PATHWAY	hsa05225	3	168	0.0139890516267	0.0943529298754	APC2|CDKN1A|PIK3R3	http://www.genome.jp/kegg-bin/show_pathway?hsa05225/hsa:1026%09red/hsa:10297%09red/hsa:8503%09red
Longevity regulating pathway - multiple species	KEGG PATHWAY	hsa04213	2	62	0.0151352589784	0.0943529298754	PIK3R3|IRS2	http://www.genome.jp/kegg-bin/show_pathway?hsa04213/hsa:8503%09red/hsa:8660%09red
Basal cell carcinoma	KEGG PATHWAY	hsa05217	2	63	0.0156025507667	0.0943529298754	APC2|CDKN1A	http://www.genome.jp/kegg-bin/show_pathway?hsa05217/hsa:1026%09red/hsa:10297%09red
Human papillomavirus infection	KEGG PATHWAY	hsa05165	4	330	0.0167090075325	0.0943529298754	APC2|CDKN1A|PIK3R3|HES2	http://www.genome.jp/kegg-bin/show_pathway?hsa05165/hsa:1026%09red/hsa:10297%09red/hsa:54626%09red/hsa:8503%09red
Non-small cell lung cancer	KEGG PATHWAY	hsa05223	2	66	0.0170414476603	0.0943529298754	CDKN1A|PIK3R3	http://www.genome.jp/kegg-bin/show_pathway?hsa05223/hsa:1026%09red/hsa:8503%09red
Renal cell carcinoma	KEGG PATHWAY	hsa05211	2	69	0.0185350651928	0.0943529298754	CDKN1A|PIK3R3	http://www.genome.jp/kegg-bin/show_pathway?hsa05211/hsa:1026%09red/hsa:8503%09red
Melanoma	KEGG PATHWAY	hsa05218	2	72	0.0200823706891	0.0943529298754	CDKN1A|PIK3R3	http://www.genome.jp/kegg-bin/show_pathway?hsa05218/hsa:1026%09red/hsa:8503%09red
Platinum drug resistance	KEGG PATHWAY	hsa01524	2	73	0.0206098932256	0.0943529298754	CDKN1A|PIK3R3	http://www.genome.jp/kegg-bin/show_pathway?hsa01524/hsa:1026%09red/hsa:8503%09red
PI3K-Akt signaling pathway	KEGG PATHWAY	hsa04151	4	354	0.021091716022	0.0943529298754	YWHAZ|AREG|CDKN1A|PIK3R3	http://www.genome.jp/kegg-bin/show_pathway?hsa04151/hsa:1026%09red/hsa:374%09red/hsa:8503%09red/hsa:7534%09red
Pancreatic cancer	KEGG PATHWAY	hsa05212	2	75	0.0216823444128	0.0943529298754	CDKN1A|PIK3R3	http://www.genome.jp/kegg-bin/show_pathway?hsa05212/hsa:1026%09red/hsa:8503%09red
Glioma	KEGG PATHWAY	hsa05214	2	75	0.0216823444128	0.0943529298754	CDKN1A|PIK3R3	http://www.genome.jp/kegg-bin/show_pathway?hsa05214/hsa:1026%09red/hsa:8503%09red
Chronic myeloid leukemia	KEGG PATHWAY	hsa05220	2	76	0.0222271986339	0.0943529298754	CDKN1A|PIK3R3	http://www.genome.jp/kegg-bin/show_pathway?hsa05220/hsa:1026%09red/hsa:8503%09red
Viral carcinogenesis	KEGG PATHWAY	hsa05203	3	201	0.0224995448164	0.0943529298754	YWHAZ|CDKN1A|PIK3R3	http://www.genome.jp/kegg-bin/show_pathway?hsa05203/hsa:1026%09red/hsa:8503%09red/hsa:7534%09red
Human T-cell leukemia virus 1 infection	KEGG PATHWAY	hsa05166	3	219	0.0281124387121	0.114206782268	CDKN1A|EGR1|PIK3R3	http://www.genome.jp/kegg-bin/show_pathway?hsa05166/hsa:1026%09red/hsa:1958%09red/hsa:8503%09red
Longevity regulating pathway	KEGG PATHWAY	hsa04211	2	89	0.0298160324017	0.11745709734	PIK3R3|IRS2	http://www.genome.jp/kegg-bin/show_pathway?hsa04211/hsa:8503%09red/hsa:8660%09red
Small cell lung cancer	KEGG PATHWAY	hsa05222	2	93	0.0323327108122	0.123625070753	CDKN1A|PIK3R3	http://www.genome.jp/kegg-bin/show_pathway?hsa05222/hsa:1026%09red/hsa:8503%09red
Prostate cancer	KEGG PATHWAY	hsa05215	2	97	0.0349309571268	0.129743555042	CDKN1A|PIK3R3	http://www.genome.jp/kegg-bin/show_pathway?hsa05215/hsa:1026%09red/hsa:8503%09red
AGE-RAGE signaling pathway in diabetic complications	KEGG PATHWAY	hsa04933	2	100	0.0369318589419	0.133365046179	EGR1|PIK3R3	http://www.genome.jp/kegg-bin/show_pathway?hsa04933/hsa:1958%09red/hsa:8503%09red
Parathyroid hormone synthesis, secretion and action	KEGG PATHWAY	hsa04928	2	106	0.0410640203671	0.144278990479	CDKN1A|EGR1	http://www.genome.jp/kegg-bin/show_pathway?hsa04928/hsa:1026%09red/hsa:1958%09red
HIF-1 signaling pathway	KEGG PATHWAY	hsa04066	2	109	0.0431935040282	0.147767250623	CDKN1A|PIK3R3	http://www.genome.jp/kegg-bin/show_pathway?hsa04066/hsa:1026%09red/hsa:8503%09red
Thyroid hormone signaling pathway	KEGG PATHWAY	hsa04919	2	119	0.0505838347906	0.168612782635	NCOA3|PIK3R3	http://www.genome.jp/kegg-bin/show_pathway?hsa04919/hsa:8202%09red/hsa:8503%09red
Cell cycle	KEGG PATHWAY	hsa04110	2	124	0.0544404508911	0.176931465396	YWHAZ|CDKN1A	http://www.genome.jp/kegg-bin/show_pathway?hsa04110/hsa:1026%09red/hsa:7534%09red
Autophagy - animal	KEGG PATHWAY	hsa04140	2	128	0.0575997573014	0.182633376809	PIK3R3|IRS2	http://www.genome.jp/kegg-bin/show_pathway?hsa04140/hsa:8503%09red/hsa:8660%09red
MicroRNAs in cancer	KEGG PATHWAY	hsa05206	3	299	0.06126971639	0.188423273022	APC2|CDKN1A|IRS2	http://www.genome.jp/kegg-bin/show_pathway?hsa05206/hsa:1026%09red/hsa:10297%09red/hsa:8660%09red
Arginine biosynthesis	KEGG PATHWAY	hsa00220	1	21	0.0623246210764	0.188423273022	ASS1	http://www.genome.jp/kegg-bin/show_pathway?hsa00220/hsa:445%09red
Fluid shear stress and atherosclerosis	KEGG PATHWAY	hsa05418	2	139	0.0666108185585	0.192349650568	PIK3R3|ASS1	http://www.genome.jp/kegg-bin/show_pathway?hsa05418/hsa:8503%09red/hsa:445%09red
Signaling pathways regulating pluripotency of stem cells	KEGG PATHWAY	hsa04550	2	140	0.0674525701632	0.192349650568	APC2|PIK3R3	http://www.genome.jp/kegg-bin/show_pathway?hsa04550/hsa:10297%09red/hsa:8503%09red
Histidine metabolism	KEGG PATHWAY	hsa00340	1	23	0.0680621840473	0.192349650568	AOC1	http://www.genome.jp/kegg-bin/show_pathway?hsa00340/hsa:26%09red
Pathways in cancer	KEGG PATHWAY	hsa05200	4	530	0.0743596103486	0.205675517986	APC2|NCOA3|CDKN1A|PIK3R3	http://www.genome.jp/kegg-bin/show_pathway?hsa05200/hsa:1026%09red/hsa:8202%09red/hsa:8503%09red/hsa:10297%09red
Cushing syndrome	KEGG PATHWAY	hsa04934	2	155	0.0804999799268	0.218020778968	APC2|CDKN1A	http://www.genome.jp/kegg-bin/show_pathway?hsa04934/hsa:1026%09red/hsa:10297%09red
Wnt signaling pathway	KEGG PATHWAY	hsa04310	2	160	0.0850151616504	0.221039420291	APC2|ROR1	http://www.genome.jp/kegg-bin/show_pathway?hsa04310/hsa:10297%09red/hsa:4919%09red
Cellular senescence	KEGG PATHWAY	hsa04218	2	160	0.0850151616504	0.221039420291	CDKN1A|PIK3R3	http://www.genome.jp/kegg-bin/show_pathway?hsa04218/hsa:1026%09red/hsa:8503%09red
Jak-STAT signaling pathway	KEGG PATHWAY	hsa04630	2	162	0.086843133086	0.221364849043	CDKN1A|PIK3R3	http://www.genome.jp/kegg-bin/show_pathway?hsa04630/hsa:1026%09red/hsa:8503%09red
Circadian rhythm	KEGG PATHWAY	hsa04710	1	31	0.0906777848096	0.226694462024	BHLHE41	http://www.genome.jp/kegg-bin/show_pathway?hsa04710/hsa:79365%09red
Prion diseases	KEGG PATHWAY	hsa05020	1	35	0.10178741385	0.244704093635	EGR1	http://www.genome.jp/kegg-bin/show_pathway?hsa05020/hsa:1958%09red
Alanine, aspartate and glutamate metabolism	KEGG PATHWAY	hsa00250	1	36	0.104544429078	0.244704093635	ASS1	http://www.genome.jp/kegg-bin/show_pathway?hsa00250/hsa:445%09red
Axon guidance	KEGG PATHWAY	hsa04360	2	181	0.104789638153	0.244704093635	EPHB3|PIK3R3	http://www.genome.jp/kegg-bin/show_pathway?hsa04360/hsa:2049%09red/hsa:8503%09red
Thyroid cancer	KEGG PATHWAY	hsa05216	1	37	0.107293333363	0.244704093635	CDKN1A	http://www.genome.jp/kegg-bin/show_pathway?hsa05216/hsa:1026%09red
Aldosterone-regulated sodium reabsorption	KEGG PATHWAY	hsa04960	1	37	0.107293333363	0.244704093635	PIK3R3	http://www.genome.jp/kegg-bin/show_pathway?hsa04960/hsa:8503%09red
Kaposi sarcoma-associated herpesvirus infection	KEGG PATHWAY	hsa05167	2	186	0.109674489316	0.245822131226	CDKN1A|PIK3R3	http://www.genome.jp/kegg-bin/show_pathway?hsa05167/hsa:1026%09red/hsa:8503%09red
Tryptophan metabolism	KEGG PATHWAY	hsa00380	1	42	0.120916987459	0.265722684756	AOC1	http://www.genome.jp/kegg-bin/show_pathway?hsa00380/hsa:26%09red
Epstein-Barr virus infection	KEGG PATHWAY	hsa05169	2	201	0.124689236561	0.265722684756	CDKN1A|PIK3R3	http://www.genome.jp/kegg-bin/show_pathway?hsa05169/hsa:1026%09red/hsa:8503%09red
Carbohydrate digestion and absorption	KEGG PATHWAY	hsa04973	1	44	0.126310466746	0.265722684756	PIK3R3	http://www.genome.jp/kegg-bin/show_pathway?hsa04973/hsa:8503%09red
Proteoglycans in cancer	KEGG PATHWAY	hsa05205	2	203	0.126729280422	0.265722684756	CDKN1A|PIK3R3	http://www.genome.jp/kegg-bin/show_pathway?hsa05205/hsa:1026%09red/hsa:8503%09red
ABC transporters	KEGG PATHWAY	hsa02010	1	45	0.128995300138	0.266180778063	ABCA7	http://www.genome.jp/kegg-bin/show_pathway?hsa02010/hsa:10347%09red
Regulation of actin cytoskeleton	KEGG PATHWAY	hsa04810	2	214	0.138095536359	0.280506558229	APC2|PIK3R3	http://www.genome.jp/kegg-bin/show_pathway?hsa04810/hsa:10297%09red/hsa:8503%09red
Arginine and proline metabolism	KEGG PATHWAY	hsa00330	1	50	0.14230129644	0.28460259288	AOC1	http://www.genome.jp/kegg-bin/show_pathway?hsa00330/hsa:26%09red
Human cytomegalovirus infection	KEGG PATHWAY	hsa05163	2	225	0.149689312363	0.294842584957	CDKN1A|PIK3R3	http://www.genome.jp/kegg-bin/show_pathway?hsa05163/hsa:1026%09red/hsa:8503%09red
Pathogenic Escherichia coli infection	KEGG PATHWAY	hsa05130	1	55	0.155412367639	0.301546384971	YWHAZ	http://www.genome.jp/kegg-bin/show_pathway?hsa05130/hsa:7534%09red
Pyrimidine metabolism	KEGG PATHWAY	hsa00240	1	57	0.160602830545	0.307034823101	TYMP	http://www.genome.jp/kegg-bin/show_pathway?hsa00240/hsa:1890%09red
VEGF signaling pathway	KEGG PATHWAY	hsa04370	1	59	0.16576271642	0.312306567167	PIK3R3	http://www.genome.jp/kegg-bin/show_pathway?hsa04370/hsa:8503%09red
Mitophagy - animal	KEGG PATHWAY	hsa04137	1	65	0.181060630637	0.335578844206	PINK1	http://www.genome.jp/kegg-bin/show_pathway?hsa04137/hsa:65018%09red
Acute myeloid leukemia	KEGG PATHWAY	hsa05221	1	66	0.183584002683	0.335578844206	PIK3R3	http://www.genome.jp/kegg-bin/show_pathway?hsa05221/hsa:8503%09red
Fc epsilon RI signaling pathway	KEGG PATHWAY	hsa04664	1	68	0.188608411297	0.335578844206	PIK3R3	http://www.genome.jp/kegg-bin/show_pathway?hsa04664/hsa:8503%09red
Adipocytokine signaling pathway	KEGG PATHWAY	hsa04920	1	69	0.191109489916	0.335578844206	IRS2	http://www.genome.jp/kegg-bin/show_pathway?hsa04920/hsa:8660%09red
Central carbon metabolism in cancer	KEGG PATHWAY	hsa05230	1	69	0.191109489916	0.335578844206	PIK3R3	http://www.genome.jp/kegg-bin/show_pathway?hsa05230/hsa:8503%09red
Prolactin signaling pathway	KEGG PATHWAY	hsa04917	1	70	0.193603179349	0.335578844206	PIK3R3	http://www.genome.jp/kegg-bin/show_pathway?hsa04917/hsa:8503%09red
p53 signaling pathway	KEGG PATHWAY	hsa04115	1	72	0.198568474141	0.339656600504	CDKN1A	http://www.genome.jp/kegg-bin/show_pathway?hsa04115/hsa:1026%09red
Bacterial invasion of epithelial cells	KEGG PATHWAY	hsa05100	1	74	0.203504462069	0.343269196188	PIK3R3	http://www.genome.jp/kegg-bin/show_pathway?hsa05100/hsa:8503%09red
Biosynthesis of amino acids	KEGG PATHWAY	hsa01230	1	75	0.205961517713	0.343269196188	ASS1	http://www.genome.jp/kegg-bin/show_pathway?hsa01230/hsa:445%09red
Drug metabolism - other enzymes	KEGG PATHWAY	hsa00983	1	79	0.215717298264	0.350540609679	TYMP	http://www.genome.jp/kegg-bin/show_pathway?hsa00983/hsa:1890%09red
EGFR tyrosine kinase inhibitor resistance	KEGG PATHWAY	hsa01521	1	79	0.215717298264	0.350540609679	PIK3R3	http://www.genome.jp/kegg-bin/show_pathway?hsa01521/hsa:8503%09red
B cell receptor signaling pathway	KEGG PATHWAY	hsa04662	1	82	0.222958641802	0.357834857213	PIK3R3	http://www.genome.jp/kegg-bin/show_pathway?hsa04662/hsa:8503%09red
Cardiac muscle contraction	KEGG PATHWAY	hsa04260	1	86	0.232514151334	0.368619996017	TPM4	http://www.genome.jp/kegg-bin/show_pathway?hsa04260/hsa:7171%09red
PD-L1 expression and PD-1 checkpoint pathway in cancer	KEGG PATHWAY	hsa05235	1	89	0.23960677494	0.371228409158	PIK3R3	http://www.genome.jp/kegg-bin/show_pathway?hsa05235/hsa:8503%09red
Hypertrophic cardiomyopathy (HCM)	KEGG PATHWAY	hsa05410	1	90	0.241956992248	0.371228409158	TPM4	http://www.genome.jp/kegg-bin/show_pathway?hsa05410/hsa:7171%09red
GnRH signaling pathway	KEGG PATHWAY	hsa04912	1	93	0.248965949475	0.371228409158	EGR1	http://www.genome.jp/kegg-bin/show_pathway?hsa04912/hsa:1958%09red
Fc gamma R-mediated phagocytosis	KEGG PATHWAY	hsa04666	1	94	0.251288435909	0.371228409158	PIK3R3	http://www.genome.jp/kegg-bin/show_pathway?hsa04666/hsa:8503%09red
Amoebiasis	KEGG PATHWAY	hsa05146	1	95	0.253604038684	0.371228409158	PIK3R3	http://www.genome.jp/kegg-bin/show_pathway?hsa05146/hsa:8503%09red
Dilated cardiomyopathy (DCM)	KEGG PATHWAY	hsa05414	1	96	0.25591277732	0.371228409158	TPM4	http://www.genome.jp/kegg-bin/show_pathway?hsa05414/hsa:7171%09red
Progesterone-mediated oocyte maturation	KEGG PATHWAY	hsa04914	1	99	0.262798002773	0.371228409158	PIK3R3	http://www.genome.jp/kegg-bin/show_pathway?hsa04914/hsa:8503%09red
Choline metabolism in cancer	KEGG PATHWAY	hsa05231	1	99	0.262798002773	0.371228409158	PIK3R3	http://www.genome.jp/kegg-bin/show_pathway?hsa05231/hsa:8503%09red
Phosphatidylinositol signaling system	KEGG PATHWAY	hsa04070	1	99	0.262798002773	0.371228409158	PIK3R3	http://www.genome.jp/kegg-bin/show_pathway?hsa04070/hsa:8503%09red
Inflammatory mediator regulation of TRP channels	KEGG PATHWAY	hsa04750	1	100	0.265079478973	0.371228409158	PIK3R3	http://www.genome.jp/kegg-bin/show_pathway?hsa04750/hsa:8503%09red
T cell receptor signaling pathway	KEGG PATHWAY	hsa04660	1	103	0.271883380296	0.371228409158	PIK3R3	http://www.genome.jp/kegg-bin/show_pathway?hsa04660/hsa:8503%09red
Chagas disease (American trypanosomiasis)	KEGG PATHWAY	hsa05142	1	103	0.271883380296	0.371228409158	PIK3R3	http://www.genome.jp/kegg-bin/show_pathway?hsa05142/hsa:8503%09red
C-type lectin receptor signaling pathway	KEGG PATHWAY	hsa04625	1	104	0.274137902148	0.371228409158	PIK3R3	http://www.genome.jp/kegg-bin/show_pathway?hsa04625/hsa:8503%09red
Toll-like receptor signaling pathway	KEGG PATHWAY	hsa04620	1	104	0.274137902148	0.371228409158	PIK3R3	http://www.genome.jp/kegg-bin/show_pathway?hsa04620/hsa:8503%09red
Cholinergic synapse	KEGG PATHWAY	hsa04725	1	112	0.291934795933	0.383348721932	PIK3R3	http://www.genome.jp/kegg-bin/show_pathway?hsa04725/hsa:8503%09red
TNF signaling pathway	KEGG PATHWAY	hsa04668	1	112	0.291934795933	0.383348721932	PIK3R3	http://www.genome.jp/kegg-bin/show_pathway?hsa04668/hsa:8503%09red
Leukocyte transendothelial migration	KEGG PATHWAY	hsa04670	1	112	0.291934795933	0.383348721932	PIK3R3	http://www.genome.jp/kegg-bin/show_pathway?hsa04670/hsa:8503%09red
Neurotrophin signaling pathway	KEGG PATHWAY	hsa04722	1	119	0.307163373761	0.39535879791	PIK3R3	http://www.genome.jp/kegg-bin/show_pathway?hsa04722/hsa:8503%09red
Sphingolipid signaling pathway	KEGG PATHWAY	hsa04071	1	119	0.307163373761	0.39535879791	PIK3R3	http://www.genome.jp/kegg-bin/show_pathway?hsa04071/hsa:8503%09red
Yersinia infection	KEGG PATHWAY	hsa05135	1	121	0.311456419413	0.396954260037	PIK3R3	http://www.genome.jp/kegg-bin/show_pathway?hsa05135/hsa:8503%09red
Platelet activation	KEGG PATHWAY	hsa04611	1	124	0.317848221943	0.401167658763	PIK3R3	http://www.genome.jp/kegg-bin/show_pathway?hsa04611/hsa:8503%09red
Osteoclast differentiation	KEGG PATHWAY	hsa04380	1	128	0.326282220927	0.403968464005	PIK3R3	http://www.genome.jp/kegg-bin/show_pathway?hsa04380/hsa:8503%09red
Oocyte meiosis	KEGG PATHWAY	hsa04114	1	128	0.326282220927	0.403968464005	YWHAZ	http://www.genome.jp/kegg-bin/show_pathway?hsa04114/hsa:7534%09red
Relaxin signaling pathway	KEGG PATHWAY	hsa04926	1	130	0.330461655565	0.404023044111	PIK3R3	http://www.genome.jp/kegg-bin/show_pathway?hsa04926/hsa:8503%09red
Natural killer cell mediated cytotoxicity	KEGG PATHWAY	hsa04650	1	131	0.332542043999	0.404023044111	PIK3R3	http://www.genome.jp/kegg-bin/show_pathway?hsa04650/hsa:8503%09red
Apoptosis	KEGG PATHWAY	hsa04210	1	136	0.342851403867	0.410010864807	PIK3R3	http://www.genome.jp/kegg-bin/show_pathway?hsa04210/hsa:8503%09red
Apelin signaling pathway	KEGG PATHWAY	hsa04371	1	137	0.344894882269	0.410010864807	EGR1	http://www.genome.jp/kegg-bin/show_pathway?hsa04371/hsa:1958%09red
Measles	KEGG PATHWAY	hsa05162	1	138	0.346932270221	0.410010864807	PIK3R3	http://www.genome.jp/kegg-bin/show_pathway?hsa05162/hsa:8503%09red
Parkinson disease	KEGG PATHWAY	hsa05012	1	142	0.355021264124	0.415790669695	PINK1	http://www.genome.jp/kegg-bin/show_pathway?hsa05012/hsa:65018%09red
Cell adhesion molecules (CAMs)	KEGG PATHWAY	hsa04514	1	146	0.363014191563	0.420728465821	NLGN2	http://www.genome.jp/kegg-bin/show_pathway?hsa04514/hsa:57555%09red
Phospholipase D signaling pathway	KEGG PATHWAY	hsa04072	1	148	0.366974972031	0.420728465821	PIK3R3	http://www.genome.jp/kegg-bin/show_pathway?hsa04072/hsa:8503%09red
Adrenergic signaling in cardiomyocytes	KEGG PATHWAY	hsa04261	1	149	0.368946500797	0.420728465821	TPM4	http://www.genome.jp/kegg-bin/show_pathway?hsa04261/hsa:7171%09red
Oxytocin signaling pathway	KEGG PATHWAY	hsa04921	1	153	0.376773932087	0.422246648029	CDKN1A	http://www.genome.jp/kegg-bin/show_pathway?hsa04921/hsa:1026%09red
mTOR signaling pathway	KEGG PATHWAY	hsa04150	1	153	0.376773932087	0.422246648029	PIK3R3	http://www.genome.jp/kegg-bin/show_pathway?hsa04150/hsa:8503%09red
cGMP-PKG signaling pathway	KEGG PATHWAY	hsa04022	1	167	0.403443764958	0.444471944446	IRS2	http://www.genome.jp/kegg-bin/show_pathway?hsa04022/hsa:8660%09red
Influenza A	KEGG PATHWAY	hsa05164	1	167	0.403443764958	0.444471944446	PIK3R3	http://www.genome.jp/kegg-bin/show_pathway?hsa05164/hsa:8503%09red
Tight junction	KEGG PATHWAY	hsa04530	1	170	0.409014682033	0.446822761884	TJP3	http://www.genome.jp/kegg-bin/show_pathway?hsa04530/hsa:27134%09red
Transcriptional misregulation in cancer	KEGG PATHWAY	hsa05202	1	186	0.437894249799	0.474385437283	CDKN1A	http://www.genome.jp/kegg-bin/show_pathway?hsa05202/hsa:1026%09red
Chemokine signaling pathway	KEGG PATHWAY	hsa04062	1	190	0.444899961476	0.477991694148	PIK3R3	http://www.genome.jp/kegg-bin/show_pathway?hsa04062/hsa:8503%09red
Focal adhesion	KEGG PATHWAY	hsa04510	1	199	0.460358169373	0.490545590316	PIK3R3	http://www.genome.jp/kegg-bin/show_pathway?hsa04510/hsa:8503%09red
Rap1 signaling pathway	KEGG PATHWAY	hsa04015	1	210	0.478691714005	0.504617631025	PIK3R3	http://www.genome.jp/kegg-bin/show_pathway?hsa04015/hsa:8503%09red
Human immunodeficiency virus 1 infection	KEGG PATHWAY	hsa05170	1	212	0.481960309937	0.504617631025	PIK3R3	http://www.genome.jp/kegg-bin/show_pathway?hsa05170/hsa:8503%09red
cAMP signaling pathway	KEGG PATHWAY	hsa04024	1	214	0.485209260601	0.504617631025	PIK3R3	http://www.genome.jp/kegg-bin/show_pathway?hsa04024/hsa:8503%09red
Ras signaling pathway	KEGG PATHWAY	hsa04014	1	232	0.513584216369	0.529888477206	PIK3R3	http://www.genome.jp/kegg-bin/show_pathway?hsa04014/hsa:8503%09red
Cytokine-cytokine receptor interaction	KEGG PATHWAY	hsa04060	1	294	0.600288313612	0.610956571469	INHA	http://www.genome.jp/kegg-bin/show_pathway?hsa04060/hsa:3623%09red
MAPK signaling pathway	KEGG PATHWAY	hsa04010	1	295	0.6015572396	0.610956571469	AREG	http://www.genome.jp/kegg-bin/show_pathway?hsa04010/hsa:374%09red
Herpes simplex virus 1 infection	KEGG PATHWAY	hsa05168	1	492	0.788799011014	0.79491373203	PIK3R3	http://www.genome.jp/kegg-bin/show_pathway?hsa05168/hsa:8503%09red
Metabolic pathways	KEGG PATHWAY	hsa01100	3	1432	0.840250928346	0.840250928346	AOC1|TYMP|ASS1	http://www.genome.jp/kegg-bin/show_pathway?hsa01100/hsa:26%09red/hsa:1890%09red/hsa:445%09red
